# Supplementary material for: Stimulation of RAS-dependent ROS signaling extends longevity by modulating a developmental program of global gene expression
Source: Sci Adv. 2022 Nov 30;8(48):eadc9851. doi: 10.1126/sciadv.adc9851 (PMC9710873; doi:10.1126/sciadv.adc9851)
Supplement: Supplementary file 2 — Data file S1 [file sciadv.adc9851_data_file_s1.zip]

Archive with 1 entries (1 files):
- sciadv.adc9851_data_file_s1.xlsx
