# Supplementary material for: Stimulation of RAS-dependent ROS signaling extends longevity by modulating a developmental program of global gene expression
Source: Sci Adv. 2022 Nov 30;8(48):eadc9851. doi: 10.1126/sciadv.adc9851 (PMC9710873; doi:10.1126/sciadv.adc9851)
Supplement: Supplementary file 2 — Data file S1 [file sciadv.adc9851_data_file_s1.zip › sciadv.adc9851_data_file_s1.xlsx]

## Sheet: PQ vs untreated
WT young adults treated with PQ vs untreated WT young adults
UP in PQ treated	DOWN in PQ treated
WBGene00008396	WBGene00003162
WBGene00001075	WBGene00009740
WBGene00019416	WBGene00010130
WBGene00000650	WBGene00014086
WBGene00012064	WBGene00019401
WBGene00001828	WBGene00022169
WBGene00219546	WBGene00009161
WBGene00013404	WBGene00006519
WBGene00020014	WBGene00017925
WBGene00044376	WBGene00003225
WBGene00018242	WBGene00012031
WBGene00017116	WBGene00010326
WBGene00020542	WBGene00012376
WBGene00206502	WBGene00020275
WBGene00017052	WBGene00020347
WBGene00004153	WBGene00013094
WBGene00010101	WBGene00009664
WBGene00012065	WBGene00007192
WBGene00000738	WBGene00001137
WBGene00000700	WBGene00013463
WBGene00020364	WBGene00019061
WBGene00009426	WBGene00020166
WBGene00007804	WBGene00006937
WBGene00044693	WBGene00015125
WBGene00007246	WBGene00000041
WBGene00012604	WBGene00009187
WBGene00185075	WBGene00017982
WBGene00012066	WBGene00019680
WBGene00020548	WBGene00021849
WBGene00023244	WBGene00020417
WBGene00044783	WBGene00012553
WBGene00021525	WBGene00001503
WBGene00045096	WBGene00012094
WBGene00015613	WBGene00015755
WBGene00021774	WBGene00001371
WBGene00008612	WBGene00015248
WBGene00023163	WBGene00020181
WBGene00010033	WBGene00007385
WBGene00021084	WBGene00009739
WBGene00015605	WBGene00022170
WBGene00022320	WBGene00010419
WBGene00000688	WBGene00016118
WBGene00013280	WBGene00016393
WBGene00235268	WBGene00007143
WBGene00000618	WBGene00020185
WBGene00006545	WBGene00000181
WBGene00044164	WBGene00010794
WBGene00011254	WBGene00000371
WBGene00007250	WBGene00018963
WBGene00014067	WBGene00012930
WBGene00016063	WBGene00003831
WBGene00044978	WBGene00009882
WBGene00000631	WBGene00014054
WBGene00004992	WBGene00006439
WBGene00021557	WBGene00002183
WBGene00000705	WBGene00000229
WBGene00000029	WBGene00019007
WBGene00009398	WBGene00000869
WBGene00235355	WBGene00009812
WBGene00022156	WBGene00012166
WBGene00012593	WBGene00012602
WBGene00194667	WBGene00003214
WBGene00001858	WBGene00015778
WBGene00009019	WBGene00009688
WBGene00020221	WBGene00002203
WBGene00007996	WBGene00006986
WBGene00195077	WBGene00013238
WBGene00044040	WBGene00002981
WBGene00021129	WBGene00018075
WBGene00019793	WBGene00015128
WBGene00044359	WBGene00006910
WBGene00008066	WBGene00017121
WBGene00013369	WBGene00017506
WBGene00044011	WBGene00010309
WBGene00018444	WBGene00016534
WBGene00206507	WBGene00022336
WBGene00018842	WBGene00018187
WBGene00077756	WBGene00022748
WBGene00015829	WBGene00022089
WBGene00012146	WBGene00016333
WBGene00019413	WBGene00004682
WBGene00020194	WBGene00020557
WBGene00045497	WBGene00010197
WBGene00013288	WBGene00000230
WBGene00044417	WBGene00009454
WBGene00017208	WBGene00000899
WBGene00000719	WBGene00000113
WBGene00009156	WBGene00000527
WBGene00004814	WBGene00004951
WBGene00009297	WBGene00002980
WBGene00001730	WBGene00014202
WBGene00013699	WBGene00004164
WBGene00000701	WBGene00000835
WBGene00015340	WBGene00013358
WBGene00011548	WBGene00012983
WBGene00016308	WBGene00009952
WBGene00000031	WBGene00011884
WBGene00018387	WBGene00013025
WBGene00021576	WBGene00022613
WBGene00219422	WBGene00003243
WBGene00020205	WBGene00008262
WBGene00022349	WBGene00000105
WBGene00020362	WBGene00012860
WBGene00013796	WBGene00020115
WBGene00016547	WBGene00011119
WBGene00008816	WBGene00007122
WBGene00016309	WBGene00007505
WBGene00012591	WBGene00011015
WBGene00010098	WBGene00002162
WBGene00016088	WBGene00003477
WBGene00019152	WBGene00016316
WBGene00016886	WBGene00000110
WBGene00017249	WBGene00021647
WBGene00017755	WBGene00019813
WBGene00206521	WBGene00019102
WBGene00018452	WBGene00001303
WBGene00016596	WBGene00017926
WBGene00017937	WBGene00015181
WBGene00000725	WBGene00006919
WBGene00020073	WBGene00007330
WBGene00077531	WBGene00006805
WBGene00007544	WBGene00019673
WBGene00019412	WBGene00006911
WBGene00017019	WBGene00019326
WBGene00044066	WBGene00019511
WBGene00017601	WBGene00000198
WBGene00012429	WBGene00019301
WBGene00010007	WBGene00003691
WBGene00004815	WBGene00017775
WBGene00022560	WBGene00011273
WBGene00206519	WBGene00001164
WBGene00021165	WBGene00007007
WBGene00010467	WBGene00018361
WBGene00000893	WBGene00010809
WBGene00017305	WBGene00019365
WBGene00011536	WBGene00009319
WBGene00219452	WBGene00003822
WBGene00011432	WBGene00020268
WBGene00000718	WBGene00022666
WBGene00001691	WBGene00019827
WBGene00044694	WBGene00016020
WBGene00219217	WBGene00000248
WBGene00004397	WBGene00006660
WBGene00171576	WBGene00018604
WBGene00015610	WBGene00004862
WBGene00017713	WBGene00022260
WBGene00017253	WBGene00018758
WBGene00004120	WBGene00022427
WBGene00020537	WBGene00000973
WBGene00007243	WBGene00006942
WBGene00011175	WBGene00001160
WBGene00044733	WBGene00015492
WBGene00000033	WBGene00003712
WBGene00018442	WBGene00003982
WBGene00020803	WBGene00004809
WBGene00007560	WBGene00017765
WBGene00019040	WBGene00006831
WBGene00010240	WBGene00020679
WBGene00014615	WBGene00013531
WBGene00044109	WBGene00002215
WBGene00000606	WBGene00015219
WBGene00003534	WBGene00007091
WBGene00019591	WBGene00017734
WBGene00013960	WBGene00020633
WBGene00021690	WBGene00014492
WBGene00020081	WBGene00009885
WBGene00010893	WBGene00002056
WBGene00010065	WBGene00001208
WBGene00015339	WBGene00002999
WBGene00008036	WBGene00004259
WBGene00009355	WBGene00007463
WBGene00016779	WBGene00014030
WBGene00012211	WBGene00017010
WBGene00015574	WBGene00006788
WBGene00018109	WBGene00018044
WBGene00018292	WBGene00010491
WBGene00000665	WBGene00010272
WBGene00045268	WBGene00016335
WBGene00019042	WBGene00004313
WBGene00012916	WBGene00013870
WBGene00011535	WBGene00003006
WBGene00008847	WBGene00014259
WBGene00021293	WBGene00004981
WBGene00010987	WBGene00012258
WBGene00018436	WBGene00002071
WBGene00022558	WBGene00003932
WBGene00017408	WBGene00006524
WBGene00001104	WBGene00006803
WBGene00000734	WBGene00000857
WBGene00021641	WBGene00007779
WBGene00018640	WBGene00009552
WBGene00018965	WBGene00003627
WBGene00010607	WBGene00004202
WBGene00000596	WBGene00008745
WBGene00011537	WBGene00015894
WBGene00003595	WBGene00011446
WBGene00000616	WBGene00003003
WBGene00004099	WBGene00044007
WBGene00013759	WBGene00010370
WBGene00019923	WBGene00006533
WBGene00012540	WBGene00001251
WBGene00000030	WBGene00008426
WBGene00003542	WBGene00009666
WBGene00014039	WBGene00003687
WBGene00004139	WBGene00003907
WBGene00008784	WBGene00013284
WBGene00011229	WBGene00007924
WBGene00004118	WBGene00002271
WBGene00045498	WBGene00010407
WBGene00235272	WBGene00001157
WBGene00007342	WBGene00003765
WBGene00005017	WBGene00017789
WBGene00018170	WBGene00020867
WBGene00020543	WBGene00006601
WBGene00013392	WBGene00006917
WBGene00007541	WBGene00004369
WBGene00019921	WBGene00000959
WBGene00010760	WBGene00003607
WBGene00006952	WBGene00019663
WBGene00020560	WBGene00020104
WBGene00044197	WBGene00021367
WBGene00004098	WBGene00007419
WBGene00077691	WBGene00000522
WBGene00000645	WBGene00003378
WBGene00010464	WBGene00000910
WBGene00019703	WBGene00016638
WBGene00021130	WBGene00013311
WBGene00044692	WBGene00002146
WBGene00021053	WBGene00019733
WBGene00015830	WBGene00001116
WBGene00017998	WBGene00006518
WBGene00000024	WBGene00009380
WBGene00001067	WBGene00010397
WBGene00000252	WBGene00023209
WBGene00000649	WBGene00013382
WBGene00019418	WBGene00002222
WBGene00019704	WBGene00016636
WBGene00009983	WBGene00021691
WBGene00010808	WBGene00018249
WBGene00006948	WBGene00015096
WBGene00020421	WBGene00016354
WBGene00001065	WBGene00000534
WBGene00001958	WBGene00013557
WBGene00021773	WBGene00003941
WBGene00000704	WBGene00006062
WBGene00020261	WBGene00009342
WBGene00013816	WBGene00002266
WBGene00235094	WBGene00000554
WBGene00219554	WBGene00015823
WBGene00000666	WBGene00008927
WBGene00007537	WBGene00015043
WBGene00008016	WBGene00010177
WBGene00010062	WBGene00001439
WBGene00003983	WBGene00021614
WBGene00000930	WBGene00008748
WBGene00000747	WBGene00010357
WBGene00022112	WBGene00003773
WBGene00013408	WBGene00012464
WBGene00004174	WBGene00001994
WBGene00017018	WBGene00019615
WBGene00018297	WBGene00016749
WBGene00000655	WBGene00004751
WBGene00010102	WBGene00008749
WBGene00005016	WBGene00003970
WBGene00018489	WBGene00015480
WBGene00007642	WBGene00016435
WBGene00019313	WBGene00011964
WBGene00020544	WBGene00006749
WBGene00000755	WBGene00012712
WBGene00007251	WBGene00011904
WBGene00022665	WBGene00009595
WBGene00077441	WBGene00022868
WBGene00219647	WBGene00003555
WBGene00019037	WBGene00009434
WBGene00017343	WBGene00007849
WBGene00021625	WBGene00009638
WBGene00016880	WBGene00000542
WBGene00013391	WBGene00006913
WBGene00020438	WBGene00021420
WBGene00000641	WBGene00008195
WBGene00016307	WBGene00002262
WBGene00013794	WBGene00014213
WBGene00001310	WBGene00012813
WBGene00003057	WBGene00010539
WBGene00000457	WBGene00001169
WBGene00021627	WBGene00006896
WBGene00018021	WBGene00001817
WBGene00016578	WBGene00020756
WBGene00000561	WBGene00020197
WBGene00020476	WBGene00008211
WBGene00000034	WBGene00022668
WBGene00001716	WBGene00006815
WBGene00000603	WBGene00012289
WBGene00000743	WBGene00022861
WBGene00011460	WBGene00000282
WBGene00010613	WBGene00016190
WBGene00001074	WBGene00018051
WBGene00021463	WBGene00007548
WBGene00012942	WBGene00002299
WBGene00019839	WBGene00004336
WBGene00010104	WBGene00010727
WBGene00000748	WBGene00001489
WBGene00022680	WBGene00022139
WBGene00045239	WBGene00016131
WBGene00012038	WBGene00004933
WBGene00018437	WBGene00000065
WBGene00019700	WBGene00011006
WBGene00011508	WBGene00008127
WBGene00001069	WBGene00007068
WBGene00020010	WBGene00021320
WBGene00001066	WBGene00000285
WBGene00019797	WBGene00011205
WBGene00003377	WBGene00011561
WBGene00019184	WBGene00015122
WBGene00086555	WBGene00016867
WBGene00011665	WBGene00014294
WBGene00015457	WBGene00011094
WBGene00017105	WBGene00013716
WBGene00045411	WBGene00021556
WBGene00015607	WBGene00000904
WBGene00000683	WBGene00006570
WBGene00022557	WBGene00014051
WBGene00000639	WBGene00004237
WBGene00014040	WBGene00002044
WBGene00012213	WBGene00010503
WBGene00019690	WBGene00007749
WBGene00013508	WBGene00001572
WBGene00005058	WBGene00003986
WBGene00022265	WBGene00006921
WBGene00004102	WBGene00019322
WBGene00013394	WBGene00007044
WBGene00022789	WBGene00010055
WBGene00006775	WBGene00001113
WBGene00019272	WBGene00023432
WBGene00016071	WBGene00001459
WBGene00006547	WBGene00004183
WBGene00012899	WBGene00022078
WBGene00019956	WBGene00002123
WBGene00020541	WBGene00006423
WBGene00044567	WBGene00019249
WBGene00014144	WBGene00000964
WBGene00013403	WBGene00020812
WBGene00022822	WBGene00018117
WBGene00020882	WBGene00022856
WBGene00018456	WBGene00018073
WBGene00044768	WBGene00017201
WBGene00018828	WBGene00003175
WBGene00000735	WBGene00000674
WBGene00017438	WBGene00008375
WBGene00000672	WBGene00021952
WBGene00006902	WBGene00002055
WBGene00045261	WBGene00009162
WBGene00020325	WBGene00006635
WBGene00010196	WBGene00012118
WBGene00009212	WBGene00015293
WBGene00016076	WBGene00016258
WBGene00044526	WBGene00006920
WBGene00045394	WBGene00003000
WBGene00009088	WBGene00002991
WBGene00012581	WBGene00008139
WBGene00022111	WBGene00010266
WBGene00019239	WBGene00000036
WBGene00017912	WBGene00006353
WBGene00010830	WBGene00020930
WBGene00012186	WBGene00050957
WBGene00010691	WBGene00008453
WBGene00016553	WBGene00007458
WBGene00000301	WBGene00021281
WBGene00189954	WBGene00018491
WBGene00012490	WBGene00003171
WBGene00011468	WBGene00002827
WBGene00019414	WBGene00010408
WBGene00022747	WBGene00020596
WBGene00000742	WBGene00004363
WBGene00013278	WBGene00013136
WBGene00021299	WBGene00016150
WBGene00019855	WBGene00010135
WBGene00007543	WBGene00004020
WBGene00015546	WBGene00012758
WBGene00000694	WBGene00012713
WBGene00008782	WBGene00019298
WBGene00010219	WBGene00021235
WBGene00017135	WBGene00015684
WBGene00019952	WBGene00006830
WBGene00000637	WBGene00004507
WBGene00013393	WBGene00011713
WBGene00017073	WBGene00000140
WBGene00008378	WBGene00003374
WBGene00022038	WBGene00009886
WBGene00001434	WBGene00000040
WBGene00044683	WBGene00001091
WBGene00000653	WBGene00021768
WBGene00021719	WBGene00017160
WBGene00000711	WBGene00018257
WBGene00022262	WBGene00017446
WBGene00007758	WBGene00011794
WBGene00000710	WBGene00019408
WBGene00019520	WBGene00019001
WBGene00011624	WBGene00003878
WBGene00022820	WBGene00019657
WBGene00021966	WBGene00008975
WBGene00016295	WBGene00013921
WBGene00001103	WBGene00006876
WBGene00000461	WBGene00010724
WBGene00000251	WBGene00020142
WBGene00015153	WBGene00019935
WBGene00007485	WBGene00014076
WBGene00022626	WBGene00010813
WBGene00006939	WBGene00010681
WBGene00021919	WBGene00017430
WBGene00000602	WBGene00022389
WBGene00013297	WBGene00022499
WBGene00009496	WBGene00013732
WBGene00009698	WBGene00003143
WBGene00006950	WBGene00017258
WBGene00045251	WBGene00019686
WBGene00010142	WBGene00016865
WBGene00008448	WBGene00009636
WBGene00004104	WBGene00010383
WBGene00019687	WBGene00015632
WBGene00016549	WBGene00004033
WBGene00000678	WBGene00009485
WBGene00018606	WBGene00020490
WBGene00001704	WBGene00011498
WBGene00001436	WBGene00045410
WBGene00000720	WBGene00015548
WBGene00020665	WBGene00022781
WBGene00012212	WBGene00015683
WBGene00000615	WBGene00020366
WBGene00016457	WBGene00001366
WBGene00077765	WBGene00022664
WBGene00018031	WBGene00003750
WBGene00004115	WBGene00013541
WBGene00009537	WBGene00007944
WBGene00018227	WBGene00011291
WBGene00000638	WBGene00001560
WBGene00017068	WBGene00007812
WBGene00012256	WBGene00022201
WBGene00012257	WBGene00012794
WBGene00077697	WBGene00000266
WBGene00004146	WBGene00013135
WBGene00008138	WBGene00003646
WBGene00022334	WBGene00000441
WBGene00004398	WBGene00004194
WBGene00010085	WBGene00003755
WBGene00008851	WBGene00020938
WBGene00000681	WBGene00020962
WBGene00010689	WBGene00001909
WBGene00004820	WBGene00022584
WBGene00009546	WBGene00001754
WBGene00000625	WBGene00022146
WBGene00000723	WBGene00012330
WBGene00000699	WBGene00019280
WBGene00012255	WBGene00009947
WBGene00004813	WBGene00008412
WBGene00008559	WBGene00013257
WBGene00017405	WBGene00023407
WBGene00045457	WBGene00010879
WBGene00018167	WBGene00044019
WBGene00009202	WBGene00006513
WBGene00077607	WBGene00003634
WBGene00021726	WBGene00020407
WBGene00017218	WBGene00011891
WBGene00017252	WBGene00044757
WBGene00007182	WBGene00017745
WBGene00008377	WBGene00044779
WBGene00194663	WBGene00009201
WBGene00015587	WBGene00010701
WBGene00009697	WBGene00185118
WBGene00010149	WBGene00011019
WBGene00015220	WBGene00010242
WBGene00013410	WBGene00001480
WBGene00010573	WBGene00004005
WBGene00013867	WBGene00001986
WBGene00000647	WBGene00006365
WBGene00015055	WBGene00010947
WBGene00013698	WBGene00017123
WBGene00018561	WBGene00007309
WBGene00001695	WBGene00019743
WBGene00006894	WBGene00018356
WBGene00008526	WBGene00003375
WBGene00007315	WBGene00014090
WBGene00012261	WBGene00011829
WBGene00044724	WBGene00000089
WBGene00014061	WBGene00017027
WBGene00017432	WBGene00010872
WBGene00022741	WBGene00021147
WBGene00017143	WBGene00021495
WBGene00020204	WBGene00011436
WBGene00235267	WBGene00021528
WBGene00044170	WBGene00009562
WBGene00012851	WBGene00011407
WBGene00018746	WBGene00003748
WBGene00017911	WBGene00021702
WBGene00020379	WBGene00003564
WBGene00012557	WBGene00008980
WBGene00012096	WBGene00003182
WBGene00010084	WBGene00001099
WBGene00010267	WBGene00007178
WBGene00000469	WBGene00018729
WBGene00009133	WBGene00010334
WBGene00012939	WBGene00044389
WBGene00000503	WBGene00000225
WBGene00008376	WBGene00011755
WBGene00000928	WBGene00007058
WBGene00020354	WBGene00009069
WBGene00015453	WBGene00001177
WBGene00018026	WBGene00007507
WBGene00010835	WBGene00011821
WBGene00019415	WBGene00015767
WBGene00021092	WBGene00013329
WBGene00020833	WBGene00021146
WBGene00044620	WBGene00004857
WBGene00011475	WBGene00220049
WBGene00001724	WBGene00003732
WBGene00016453	WBGene00006745
WBGene00021095	WBGene00004826
WBGene00006956	WBGene00021019
WBGene00011267	WBGene00016968
WBGene00044725	WBGene00005655
WBGene00004300	WBGene00002881
WBGene00002983	WBGene00008191
WBGene00022033	WBGene00017557
WBGene00014199	WBGene00006541
WBGene00008393	WBGene00006784
WBGene00009658	WBGene00019185
WBGene00021861	WBGene00002891
WBGene00015529	WBGene00000175
WBGene00000594	WBGene00019636
WBGene00019576	WBGene00002258
WBGene00017941	WBGene00003990
WBGene00012021	WBGene00008113
WBGene00016545	WBGene00008511
WBGene00004155	WBGene00003674
WBGene00007903	WBGene00022270
WBGene00012436	WBGene00022202
WBGene00016863	WBGene00000983
WBGene00013319	WBGene00000881
WBGene00016329	WBGene00004256
WBGene00004750	WBGene00012121
WBGene00020163	WBGene00001171
WBGene00017541	WBGene00012861
WBGene00001950	WBGene00007185
WBGene00012648	WBGene00006811
WBGene00000746	WBGene00007955
WBGene00010673	WBGene00015359
WBGene00020835	WBGene00011868
WBGene00008157	WBGene00021371
WBGene00018572	WBGene00002247
WBGene00008904	WBGene00235352
WBGene00219238	WBGene00009475
WBGene00020361	WBGene00020256
WBGene00004150	WBGene00012358
WBGene00013453	WBGene00001787
WBGene00005018	WBGene00010788
WBGene00001666	WBGene00219707
WBGene00019817	WBGene00000169
WBGene00010495	WBGene00010983
WBGene00005833	WBGene00006765
WBGene00009510	WBGene00000055
WBGene00004133	WBGene00003728
WBGene00003525	WBGene00012933
WBGene00015112	WBGene00009798
WBGene00004821	WBGene00015936
WBGene00011981	WBGene00011106
WBGene00015662	WBGene00001650
WBGene00017942	WBGene00000245
WBGene00001397	WBGene00001616
WBGene00016695	WBGene00006582
WBGene00011642	WBGene00001851
WBGene00015886	WBGene00011774
WBGene00013659	WBGene00020569
WBGene00000399	WBGene00020651
WBGene00021725	WBGene00022122
WBGene00009086	WBGene00001262
WBGene00002116	WBGene00006777
WBGene00013254	WBGene00004856
WBGene00004819	WBGene00000845
WBGene00017140	WBGene00008998
WBGene00021542	WBGene00020446
WBGene00018355	WBGene00000286
WBGene00013086	WBGene00020230
WBGene00021976	WBGene00007848
WBGene00000422	WBGene00012796
WBGene00004335	WBGene00016006
WBGene00011895	WBGene00010567
WBGene00008838	WBGene00012476
WBGene00002124	WBGene00015621
WBGene00017083	WBGene00009288
WBGene00219738	WBGene00001456
WBGene00020170	WBGene00022271
WBGene00001981	WBGene00008735
WBGene00015171	WBGene00019805
WBGene00018169	WBGene00012324
WBGene00021723	WBGene00021558
WBGene00015884	WBGene00001592
WBGene00011342	WBGene00012544
WBGene00011949	WBGene00019064
WBGene00004771	WBGene00003654
WBGene00009090	WBGene00000294
WBGene00004354	WBGene00001055
WBGene00021188	WBGene00006771
WBGene00011231	WBGene00009218
WBGene00013982	WBGene00020135
WBGene00018737	WBGene00018376
WBGene00005061	WBGene00013859
WBGene00021458	WBGene00022197
WBGene00017593	WBGene00018350
WBGene00000741	WBGene00000476
WBGene00020758	WBGene00011454
WBGene00020702	WBGene00006584
WBGene00044206	WBGene00000081
WBGene00011010	WBGene00001453
WBGene00019794	WBGene00016893
WBGene00012074	WBGene00016874
WBGene00001820	WBGene00006671
WBGene00017584	WBGene00016264
WBGene00008655	WBGene00022644
WBGene00018969	WBGene00019368
WBGene00012981	WBGene00012005
WBGene00007225	WBGene00044672
WBGene00000740	WBGene00004364
WBGene00044281	WBGene00006424
WBGene00000687	WBGene00018413
WBGene00010120	WBGene00020426
WBGene00255598	WBGene00000178
WBGene00000870	WBGene00000367
WBGene00019388	WBGene00008436
WBGene00012247	WBGene00019361
WBGene00194675	WBGene00010012
WBGene00010519	WBGene00185014
WBGene00077653	WBGene00004182
WBGene00009651	WBGene00003978
WBGene00022287	WBGene00007942
WBGene00010606	WBGene00017449
WBGene00007328	WBGene00006839
WBGene00012883	WBGene00009663
WBGene00019814	WBGene00003567
WBGene00016864	WBGene00003602
WBGene00000691	WBGene00003733
WBGene00016189	WBGene00017292
WBGene00006938	WBGene00021156
WBGene00194908	WBGene00006861
WBGene00001507	WBGene00010204
WBGene00044202	WBGene00012536
WBGene00016823	WBGene00016059
WBGene00022669	WBGene00018701
WBGene00015822	WBGene00007666
WBGene00019815	WBGene00011428
WBGene00007286	WBGene00015472
WBGene00010483	WBGene00006685
WBGene00010285	WBGene00008571
WBGene00000512	WBGene00206484
WBGene00018204	WBGene00004345
WBGene00001123	WBGene00002057
WBGene00017843	WBGene00044455
WBGene00003075	WBGene00007836
WBGene00019705	WBGene00006438
WBGene00206389	WBGene00006826
WBGene00007213	WBGene00018112
WBGene00013509	WBGene00000781
WBGene00002125	WBGene00003655
WBGene00021199	WBGene00000116
WBGene00009089	WBGene00044176
WBGene00219969	WBGene00019937
WBGene00013847	WBGene00006798
WBGene00018041	WBGene00000958
WBGene00021624	WBGene00017398
WBGene00219796	WBGene00206419
WBGene00001435	WBGene00002069
WBGene00008822	WBGene00006609
WBGene00008823	WBGene00011556
WBGene00007497	WBGene00019519
WBGene00018438	WBGene00019902
WBGene00003623	WBGene00016642
WBGene00010568	WBGene00001448
WBGene00018225	WBGene00001519
WBGene00022638	WBGene00015868
WBGene00019030	WBGene00009850
WBGene00011153	WBGene00003744
WBGene00019578	WBGene00009091
WBGene00011706	WBGene00012606
WBGene00008536	WBGene00006757
WBGene00219278	WBGene00019647
WBGene00016080	WBGene00044079
WBGene00010234	WBGene00020229
WBGene00045291	WBGene00003242
WBGene00001949	WBGene00019666
WBGene00015914	WBGene00003694
WBGene00017402	WBGene00003726
WBGene00235325	WBGene00000458
WBGene00017991	WBGene00006923
WBGene00016824	WBGene00007593
WBGene00018439	WBGene00003709
WBGene00011956	WBGene00013111
WBGene00015437	WBGene00017962
WBGene00022508	WBGene00006810
WBGene00010051	WBGene00017442
WBGene00018252	WBGene00009674
WBGene00021353	WBGene00010545
WBGene00219288	WBGene00018349
WBGene00015899	WBGene00011495
WBGene00016712	WBGene00004995
WBGene00003979	WBGene00003630
WBGene00015624	WBGene00011995
WBGene00011388	WBGene00014308
WBGene00011434	WBGene00008979
WBGene00009606	WBGene00016879
WBGene00020554	WBGene00005712
WBGene00044702	WBGene00008254
WBGene00007818	WBGene00008932
WBGene00003601	WBGene00020507
WBGene00008824	WBGene00017574
WBGene00018084	WBGene00021375
WBGene00008605	WBGene00016817
WBGene00012900	WBGene00008596
WBGene00018038	WBGene00019164
WBGene00013579	WBGene00017571
WBGene00012901	WBGene00002127
WBGene00020771	WBGene00003238
WBGene00016486	WBGene00021909
WBGene00011898	WBGene00002187
WBGene00012032	WBGene00020216
WBGene00013438	WBGene00001615
WBGene00004786	WBGene00016627
WBGene00006555	WBGene00010340
WBGene00012958	WBGene00004193
WBGene00009899	WBGene00044467
WBGene00015180	WBGene00007877
WBGene00020247	WBGene00003718
WBGene00017538	WBGene00020052
WBGene00014097	WBGene00013577
WBGene00003981	WBGene00017445
WBGene00011046	WBGene00008099
WBGene00018743	WBGene00010850
WBGene00000388	WBGene00007372
WBGene00016138	WBGene00017771
WBGene00008210	WBGene00020562
WBGene00000601	WBGene00018430
WBGene00009659	WBGene00003235
WBGene00007211	WBGene00003566
WBGene00011809	WBGene00001396
WBGene00021189	WBGene00044260
WBGene00196933	WBGene00021415
WBGene00009834	WBGene00021927
WBGene00021607	WBGene00004036
WBGene00019799	WBGene00010059
WBGene00011505	WBGene00009943
WBGene00022237	WBGene00011484
WBGene00001186	WBGene00000070
WBGene00019989	WBGene00001559
WBGene00016915	WBGene00022199
WBGene00009939	WBGene00017448
WBGene00012420	WBGene00006792
WBGene00013073	WBGene00010183
WBGene00020948	WBGene00014035
WBGene00008844	WBGene00016862
WBGene00021485	WBGene00011374
WBGene00016822	WBGene00000035
WBGene00017263	WBGene00015476
WBGene00077772	WBGene00006675
WBGene00019044	WBGene00021509
WBGene00011011	WBGene00017923
WBGene00016671	WBGene00045275
WBGene00000460	WBGene00012759
WBGene00012240	WBGene00003497
WBGene00000387	WBGene00004993
WBGene00012499	WBGene00012445
WBGene00004817	WBGene00020143
WBGene00009301	WBGene00002990
WBGene00012301	WBGene00012235
WBGene00010066	WBGene00011283
WBGene00012198	WBGene00009447
WBGene00011049	WBGene00020511
WBGene00017556	WBGene00000240
WBGene00006431	WBGene00009182
WBGene00017134	WBGene00006530
WBGene00007887	WBGene00022500
WBGene00206354	WBGene00008091
WBGene00017986	WBGene00020445
WBGene00011509	WBGene00013736
WBGene00016455	WBGene00018869
WBGene00017712	WBGene00017195
WBGene00016939	WBGene00012274
WBGene00017407	WBGene00012529
WBGene00021605	WBGene00194794
WBGene00185102	WBGene00017980
WBGene00011081	WBGene00022131
WBGene00018455	WBGene00008365
WBGene00008789	WBGene00045507
WBGene00009437	WBGene00015539
WBGene00016303	WBGene00019620
WBGene00017038	WBGene00003609
WBGene00010726	WBGene00011579
WBGene00011741	WBGene00012722
WBGene00006546	WBGene00010749
WBGene00014242	WBGene00019435
WBGene00014064	WBGene00016445
WBGene00001072	WBGene00009023
WBGene00022586	WBGene00012834
WBGene00003784	WBGene00007685
WBGene00018446	WBGene00003400
WBGene00007850	WBGene00021237
WBGene00017848	WBGene00012891
WBGene00219313	WBGene00010597
WBGene00011691	WBGene00016197
WBGene00017933	WBGene00007112
WBGene00006619	WBGene00018281
WBGene00019918	WBGene00017600
WBGene00016056	WBGene00008336
WBGene00016713	WBGene00003754
WBGene00019143	WBGene00007857
WBGene00017141	WBGene00001784
WBGene00004334	WBGene00007680
WBGene00007773	WBGene00009375
WBGene00009662	WBGene00018146
WBGene00004352	WBGene00001844
WBGene00018215	WBGene00001449
WBGene00014822	WBGene00015356
WBGene00020910	WBGene00012554
WBGene00001070	WBGene00004736
WBGene00013799	WBGene00014309
WBGene00008537	WBGene00016289
WBGene00010555	WBGene00016913
WBGene00009071	WBGene00006602
WBGene00009427	WBGene00011315
WBGene00007726	WBGene00004924
WBGene00003395	WBGene00012909
WBGene00022292	WBGene00016215
WBGene00206482	WBGene00006890
WBGene00002282	WBGene00020908
WBGene00044081	WBGene00013904
WBGene00011501	WBGene00022252
WBGene00008207	WBGene00016629
WBGene00010000	WBGene00016500
WBGene00007391	WBGene00011763
WBGene00007228	WBGene00021369
WBGene00010185	WBGene00001955
WBGene00011012	WBGene00010745
WBGene00009299	WBGene00003404
WBGene00018037	WBGene00009295
WBGene00019811	WBGene00003635
WBGene00019082	WBGene00044191
WBGene00003111	WBGene00044615
WBGene00010492	WBGene00011232
WBGene00004243	WBGene00010675
WBGene00008825	WBGene00016846
WBGene00018568	WBGene00003519
WBGene00021781	WBGene00001622
WBGene00019584	WBGene00006586
WBGene00015903	WBGene00002011
WBGene00020943	WBGene00014505
WBGene00007162	WBGene00007350
WBGene00000541	WBGene00017727
WBGene00013380	WBGene00010115
WBGene00003999	WBGene00009888
WBGene00019795	WBGene00021984
WBGene00009094	WBGene00004154
WBGene00219218	WBGene00018250
WBGene00006869	WBGene00001479
WBGene00012299	WBGene00021446
WBGene00021741	WBGene00015623
WBGene00003394	WBGene00004875
WBGene00003865	WBGene00004083
WBGene00006366	WBGene00019324
WBGene00006552	WBGene00001455
WBGene00013126	WBGene00011124
WBGene00016485	WBGene00001452
WBGene00017532	WBGene00009558
WBGene00007817	WBGene00004438
WBGene00014667	WBGene00004788
WBGene00001377	WBGene00013896
WBGene00003026	WBGene00007574
WBGene00016230	WBGene00013426
WBGene00008535	WBGene00002189
WBGene00014902	WBGene00044350
WBGene00003219	WBGene00022125
WBGene00011524	WBGene00008831
WBGene00007709	WBGene00000993
WBGene00020778	WBGene00021374
WBGene00008355	WBGene00010888
WBGene00011615	WBGene00000608
WBGene00009951	WBGene00015064
WBGene00022455	WBGene00004045
WBGene00021658	WBGene00001188
WBGene00077781	WBGene00002977
WBGene00008440	WBGene00016003
WBGene00020290	WBGene00016415
WBGene00010036	WBGene00009635
WBGene00019922	WBGene00003931
WBGene00000722	WBGene00044795
WBGene00001569	WBGene00008335
WBGene00010585	WBGene00000991
WBGene00014117	WBGene00008963
WBGene00002117	WBGene00008570
WBGene00044035	WBGene00001774
WBGene00006804	WBGene00219964
WBGene00007290	WBGene00004347
WBGene00021763	WBGene00020693
WBGene00044443	WBGene00003565
WBGene00000465	WBGene00007811
WBGene00044436	WBGene00013292
WBGene00008464	WBGene00013996
WBGene00004798	WBGene00021249
WBGene00019606	WBGene00010970
WBGene00001606	WBGene00003670
WBGene00000707	WBGene00010660
WBGene00045292	WBGene00006760
WBGene00007985	WBGene00013884
WBGene00022564	WBGene00019488
WBGene00000462	WBGene00000908
WBGene00021035	WBGene00006978
WBGene00007283	WBGene00000210
WBGene00015905	WBGene00018986
WBGene00000868	WBGene00014140
WBGene00009361	WBGene00018569
WBGene00004392	WBGene00018307
WBGene00011993	WBGene00011154
WBGene00018742	WBGene00015393
WBGene00018813	WBGene00001502
WBGene00002106	WBGene00002265
WBGene00010951	WBGene00022423
WBGene00001607	WBGene00020382
WBGene00020777	WBGene00004894
WBGene00019569	WBGene00001945
WBGene00012405	WBGene00006662
WBGene00012431	WBGene00019092
WBGene00016745	WBGene00019156
WBGene00021853	WBGene00015047
WBGene00017587	WBGene00206522
WBGene00013383	WBGene00004184
WBGene00004078	WBGene00018275
WBGene00004241	WBGene00019587
WBGene00009696	WBGene00018207
WBGene00007332	WBGene00001457
WBGene00021153	WBGene00006951
WBGene00020064	WBGene00010811
WBGene00010619	WBGene00001390
WBGene00000444	WBGene00043994
WBGene00011431	WBGene00003165
WBGene00009302	WBGene00002255
WBGene00015474	WBGene00001454
WBGene00016449	WBGene00016033
WBGene00012892	WBGene00001713
WBGene00003231	WBGene00001758
WBGene00012716	WBGene00002109
WBGene00006977	WBGene00021532
WBGene00008080	WBGene00003756
WBGene00007170	WBGene00020192
WBGene00017501	WBGene00000712
WBGene00219803	WBGene00017536
WBGene00019266	WBGene00018522
WBGene00015780	WBGene00006780
WBGene00001938	WBGene00023415
WBGene00006394	WBGene00012418
WBGene00012922	WBGene00013964
WBGene00012104	WBGene00018724
WBGene00011915	WBGene00007142
WBGene00164985	WBGene00004038
WBGene00219451	WBGene00022720
WBGene00004984	WBGene00018985
WBGene00235391	WBGene00003178
WBGene00011986	WBGene00012251
WBGene00019905	WBGene00015680
WBGene00017133	WBGene00009831
WBGene00011614	WBGene00010238
WBGene00006388	WBGene00011185
WBGene00007667	WBGene00017474
WBGene00011791	WBGene00016535
WBGene00012058	WBGene00044396
WBGene00000496	WBGene00004310
WBGene00012020	WBGene00019057
WBGene00021596	WBGene00002190
WBGene00003228	WBGene00002110
WBGene00019796	WBGene00015344
WBGene00008971	WBGene00010610
WBGene00000995	WBGene00015382
WBGene00001910	WBGene00022653
WBGene00044520	WBGene00003647
WBGene00000753	WBGene00015783
WBGene00004374	WBGene00002210
WBGene00008534	WBGene00015777
WBGene00045246	WBGene00003423
WBGene00077732	WBGene00013639
WBGene00013658	WBGene00019780
WBGene00021747	WBGene00001398
WBGene00010493	WBGene00004311
WBGene00004217	WBGene00016499
WBGene00007168	WBGene00019986
WBGene00015083	WBGene00020581
WBGene00010093	WBGene00016664
WBGene00011689	WBGene00011072
WBGene00000727	WBGene00014214
WBGene00001148	WBGene00044756
WBGene00014516	WBGene00013042
WBGene00003410	WBGene00002050
WBGene00013719	WBGene00008439
WBGene00012672	WBGene00044680
WBGene00045416	WBGene00019347
WBGene00001076	WBGene00006462
WBGene00009404	WBGene00018634
WBGene00010351	WBGene00010111
WBGene00000913	WBGene00020530
WBGene00004822	WBGene00012202
WBGene00017729	WBGene00017823
WBGene00011063	WBGene00019227
WBGene00003229	WBGene00018369
WBGene00014194	WBGene00015087
WBGene00012723	WBGene00001172
WBGene00017177	WBGene00013704
WBGene00013234	WBGene00001680
WBGene00015189	WBGene00006914
WBGene00008985	WBGene00019563
WBGene00009300	WBGene00001393
WBGene00013652	WBGene00006494
WBGene00008427	WBGene00012446
WBGene00017548	WBGene00044068
WBGene00017413	WBGene00022633
WBGene00013862	WBGene00008415
WBGene00001683	WBGene00009350
WBGene00004242	WBGene00015802
WBGene00018427	WBGene00009574
WBGene00016064	WBGene00013874
WBGene00004816	WBGene00021263
WBGene00000473	WBGene00001537
WBGene00009006	WBGene00018311
WBGene00001647	WBGene00019237
WBGene00045434	WBGene00013327
WBGene00015102	WBGene00009582
WBGene00003083	WBGene00008945
WBGene00020480	WBGene00020722
WBGene00021713	WBGene00006779
WBGene00012654	WBGene00001911
WBGene00016163	WBGene00003877
WBGene00003230	WBGene00010386
WBGene00010609	WBGene00019116
WBGene00017766	WBGene00004890
WBGene00001686	WBGene00020457
WBGene00001855	WBGene00019492
WBGene00009701	WBGene00001155
WBGene00017985	WBGene00015667
WBGene00000980	WBGene00007409
WBGene00007643	WBGene00000100
WBGene00010981	WBGene00011707
WBGene00016192	WBGene00023159
WBGene00012879	WBGene00008020
WBGene00020025	WBGene00044452
WBGene00010690	WBGene00017127
WBGene00015586	WBGene00003842
WBGene00020375	WBGene00014150
WBGene00013553	WBGene00011215
WBGene00011320	WBGene00014244
WBGene00020035	WBGene00003987
WBGene00009649	WBGene00020012
WBGene00017028	WBGene00012197
WBGene00012481	WBGene00009403
WBGene00016178	WBGene00013802
WBGene00017498	WBGene00012437
WBGene00001078	WBGene00007983
WBGene00006651	WBGene00007919
WBGene00017365	WBGene00045271
WBGene00018386	WBGene00020528
WBGene00001413	WBGene00045399
WBGene00015312	WBGene00044776
WBGene00004027	WBGene00014092
WBGene00011038	WBGene00006862
WBGene00019938	WBGene00007959
WBGene00006568	WBGene00007430
WBGene00001608	WBGene00013516
WBGene00021186	WBGene00010269
WBGene00009186	WBGene00017082
WBGene00021247	WBGene00003724
WBGene00012527	WBGene00003553
WBGene00011352	WBGene00009237
WBGene00007128	WBGene00006747
WBGene00012317	WBGene00018384
WBGene00008959	WBGene00019939
WBGene00000866	WBGene00021368
WBGene00016674	WBGene00000929
WBGene00006393	WBGene00000114
WBGene00018845	WBGene00017864
WBGene00003976	WBGene00011971
WBGene00012600	WBGene00003769
WBGene00018578	WBGene00020582
WBGene00021056	WBGene00015956
WBGene00003241	WBGene00235340
WBGene00019987	WBGene00021190
WBGene00016725	WBGene00011392
WBGene00050970	WBGene00006787
WBGene00003043	WBGene00021060
WBGene00009007	WBGene00185005
WBGene00008218	WBGene00000063
WBGene00018806	WBGene00015949
WBGene00013137	WBGene00016759
WBGene00018443	WBGene00016330
WBGene00003184	WBGene00018532
WBGene00010836	WBGene00007953
WBGene00020466	WBGene00077437
WBGene00018689	WBGene00022100
WBGene00008178	WBGene00008270
WBGene00004391	WBGene00003624
WBGene00018010	WBGene00017051
WBGene00000867	WBGene00014002
WBGene00003912	WBGene00004192
WBGene00004246	WBGene00010079
WBGene00022037	WBGene00022642
WBGene00001161	WBGene00007932
WBGene00013538	WBGene00019263
WBGene00006562	WBGene00006912
WBGene00006379	WBGene00008560
WBGene00219275	WBGene00007604
WBGene00020134	WBGene00017582
WBGene00004163	WBGene00001538
WBGene00013433	WBGene00017567
WBGene00007846	WBGene00020854
WBGene00020881	WBGene00022695
WBGene00000731	WBGene00008914
WBGene00003651	WBGene00016379
WBGene00003159	WBGene00003746
WBGene00019971	WBGene00004878
WBGene00022512	WBGene00022242
WBGene00017142	WBGene00015124
WBGene00011350	WBGene00194649
WBGene00015589	WBGene00006983
WBGene00020434	WBGene00011906
WBGene00009035	WBGene00006479
WBGene00017931	WBGene00012222
WBGene00001061	WBGene00003593
WBGene00018433	WBGene00007993
WBGene00008723	WBGene00007653
WBGene00019595	WBGene00009495
WBGene00000685	WBGene00016034
WBGene00016291	WBGene00043982
WBGene00010542	WBGene00002348
WBGene00011945	WBGene00195246
WBGene00021206	WBGene00009660
WBGene00011834	WBGene00010221
WBGene00016576	WBGene00015116
WBGene00012210	WBGene00044773
WBGene00019862	WBGene00017437
WBGene00009553	WBGene00022675
WBGene00013552	WBGene00017671
WBGene00006443	WBGene00004423
WBGene00021944	WBGene00014233
WBGene00022172	WBGene00000086
WBGene00021648	WBGene00012783
WBGene00022232	WBGene00008311
WBGene00018094	WBGene00000481
WBGene00007978	WBGene00004131
WBGene00000474	WBGene00010064
WBGene00018380	WBGene00001460
WBGene00011489	WBGene00016314
WBGene00007979	WBGene00010488
WBGene00004827	WBGene00008910
WBGene00011300	WBGene00007197
WBGene00000413	WBGene00010315
WBGene00003864	WBGene00001394
WBGene00013669	WBGene00009231
WBGene00013567	WBGene00003007
WBGene00022103	WBGene00003112
WBGene00000090	WBGene00016104
WBGene00012241	WBGene00002272
WBGene00012512	WBGene00017507
WBGene00019400	WBGene00015779
WBGene00017930	WBGene00012819
WBGene00007417	WBGene00010041
WBGene00010999	WBGene00008707
WBGene00020199	WBGene00011217
WBGene00012442	WBGene00015115
WBGene00003222	WBGene00006824
WBGene00017583	WBGene00018035
WBGene00008447	WBGene00000526
WBGene00013134	WBGene00021594
WBGene00000409	WBGene00010918
WBGene00010621	WBGene00021510
WBGene00022418	WBGene00003891
WBGene00004239	WBGene00019270
WBGene00011275	WBGene00007883
WBGene00010787	WBGene00000133
WBGene00007221	WBGene00019760
WBGene00016836	WBGene00018153
WBGene00000417	WBGene00013400
WBGene00003619	WBGene00016631
WBGene00016678	WBGene00021253
WBGene00000449	WBGene00017578
WBGene00018547	WBGene00008309
WBGene00000411	WBGene00003617
WBGene00008684	WBGene00007130
WBGene00022257	WBGene00001520
WBGene00001597	WBGene00044445
WBGene00018661	WBGene00017947
WBGene00009926	WBGene00014261
WBGene00017598	WBGene00010825
WBGene00015807	WBGene00194717
WBGene00003161	WBGene00013762
WBGene00003499	WBGene00016046
WBGene00185098	WBGene00014666
WBGene00008710	WBGene00018540
WBGene00000884	WBGene00019612
WBGene00008747	WBGene00000207
WBGene00020502	WBGene00015391
WBGene00018099	WBGene00011479
WBGene00021661	WBGene00009995
WBGene00020338	WBGene00010858
WBGene00015347	WBGene00003245
WBGene00004219	WBGene00022104
WBGene00018137	WBGene00020689
WBGene00219904	WBGene00020358
WBGene00003155	WBGene00044078
WBGene00016573	WBGene00009511
WBGene00002245	WBGene00013459
WBGene00004350	WBGene00018055
WBGene00001653	WBGene00003762
WBGene00020404	WBGene00007837
WBGene00001998	WBGene00000656
WBGene00016229	WBGene00010706
WBGene00001484	WBGene00012869
WBGene00006996	WBGene00020207
WBGene00019824	WBGene00011540
WBGene00018660	WBGene00002974
WBGene00020408	WBGene00002113
WBGene00007092	WBGene00017640
WBGene00021376	WBGene00194925
WBGene00010666	WBGene00016101
WBGene00000250	WBGene00016110
WBGene00013596	WBGene00020566
WBGene00009862	WBGene00022130
WBGene00015766	WBGene00019592
WBGene00006868	WBGene00014307
WBGene00012492	WBGene00000212
WBGene00018808	WBGene00016332
WBGene00000406	WBGene00018576
WBGene00011812	WBGene00003747
WBGene00008695	WBGene00044457
WBGene00013208	WBGene00018334
WBGene00007771	WBGene00077712
WBGene00021750	WBGene00004359
WBGene00006060	WBGene00010773
WBGene00044200	WBGene00011304
WBGene00000094	WBGene00010907
WBGene00012628	WBGene00009973
WBGene00015268	WBGene00000277
WBGene00011747	WBGene00010740
WBGene00023409	WBGene00006412
WBGene00044319	WBGene00004024
WBGene00021711	WBGene00016900
WBGene00021012	WBGene00001444
WBGene00004781	WBGene00008226
WBGene00007573	WBGene00015514
WBGene00006962	WBGene00018823
WBGene00015588	WBGene00006407
WBGene00018991	WBGene00021814
WBGene00012650	WBGene00000118
WBGene00013241	WBGene00017417
WBGene00022060	WBGene00021036
WBGene00016029	WBGene00011531
WBGene00015677	WBGene00007724
WBGene00011925	WBGene00004854
WBGene00019833	WBGene00004944
WBGene00004339	WBGene00017071
WBGene00021877	WBGene00004988
WBGene00000264	WBGene00013806
WBGene00021730	WBGene00006321
WBGene00006618	WBGene00006690
WBGene00021132	WBGene00002048
WBGene00016501	WBGene00001395
WBGene00010194	WBGene00000180
WBGene00022043	WBGene00044990
WBGene00018585	WBGene00001345
WBGene00017031	WBGene00012185
WBGene00012496	WBGene00023489
WBGene00195070	WBGene00022635
WBGene00015747	WBGene00019480
WBGene00007171	WBGene00001386
WBGene00006349	WBGene00007353
WBGene00013041	WBGene00016030
WBGene00007580	WBGene00000510
WBGene00016564	WBGene00001068
WBGene00194696	WBGene00022144
WBGene00010332	WBGene00016756
WBGene00001743	WBGene00014081
WBGene00018735	WBGene00003561
WBGene00019577	WBGene00003771
WBGene00013381	WBGene00009803
WBGene00012119	WBGene00013227
WBGene00002073	WBGene00009243
WBGene00012435	WBGene00045276
WBGene00019924	WBGene00021039
WBGene00016154	WBGene00018590
WBGene00000121	WBGene00011095
WBGene00008641	WBGene00195169
WBGene00017357	WBGene00017464
WBGene00013876	WBGene00016980
WBGene00003164	WBGene00006527
WBGene00022794	WBGene00013548
WBGene00016381	WBGene00007981
WBGene00020896	WBGene00008460
WBGene00016353	WBGene00001187
WBGene00000395	WBGene00006615
WBGene00008288	WBGene00020294
WBGene00009469	WBGene00010993
WBGene00001974	WBGene00014562
WBGene00010195	WBGene00011679
WBGene00044204	WBGene00020299
WBGene00004338	WBGene00008542
WBGene00013967	WBGene00022004
WBGene00000664	WBGene00017503
WBGene00021055	WBGene00019617
WBGene00000386	WBGene00007422
WBGene00008456	WBGene00001179
WBGene00016171	WBGene00014021
WBGene00021541	WBGene00017440
WBGene00021795	WBGene00016093
WBGene00015468	WBGene00010524
WBGene00012715	WBGene00011393
WBGene00002144	WBGene00004108
WBGene00006793	WBGene00018144
WBGene00002241	WBGene00013124
WBGene00011576	WBGene00001745
WBGene00009648	WBGene00043097
WBGene00009188	WBGene00020797
WBGene00020433	WBGene00000085
WBGene00018740	WBGene00001803
WBGene00012935	WBGene00000545
WBGene00021468	WBGene00004860
WBGene00018513	WBGene00008956
WBGene00017742	WBGene00019875
WBGene00022835	WBGene00003736
WBGene00021913	WBGene00018206
WBGene00011611	WBGene00020846
WBGene00011464	WBGene00010834
WBGene00045272	WBGene00022745
WBGene00001835	WBGene00003759
WBGene00021732	WBGene00015423
WBGene00002072	WBGene00012291
WBGene00023418	WBGene00011380
WBGene00001571	WBGene00011854
WBGene00001481	WBGene00077692
WBGene00004721	WBGene00001707
WBGene00012000	WBGene00018392
WBGene00006974	WBGene00013321
WBGene00016263	WBGene00019803
WBGene00010019	WBGene00017447
WBGene00194906	WBGene00017969
WBGene00015136	WBGene00007261
WBGene00044149	WBGene00016998
WBGene00012484	WBGene00000955
WBGene00000537	WBGene00017865
WBGene00008085	WBGene00044553
WBGene00005022	WBGene00000942
WBGene00003156	WBGene00019479
WBGene00005008	WBGene00011723
WBGene00010159	WBGene00000984
WBGene00022488	WBGene00013415
WBGene00010353	WBGene00022093
WBGene00000520	WBGene00015792
WBGene00004125	WBGene00012158
WBGene00012698	WBGene00003730
WBGene00011988	WBGene00006820
WBGene00007766	WBGene00016634
WBGene00021282	WBGene00012122
WBGene00008780	WBGene00017836
WBGene00018908	WBGene00021915
WBGene00077453	WBGene00044774
WBGene00017087	WBGene00004119
WBGene00013336	WBGene00004198
WBGene00017676	WBGene00004925
WBGene00006376	WBGene00002039
WBGene00017397	WBGene00044921
WBGene00008035	WBGene00018138
WBGene00002047	WBGene00006634
WBGene00013724	WBGene00002179
WBGene00007651	WBGene00007257
WBGene00017239	WBGene00003597
WBGene00016422	WBGene00020436
WBGene00009448	WBGene00021835
WBGene00000479	WBGene00013839
WBGene00003611	WBGene00008547
WBGene00019628	WBGene00010943
WBGene00020300	WBGene00022076
WBGene00007256	WBGene00050914
WBGene00206362	WBGene00015644
WBGene00016352	WBGene00008435
WBGene00019130	WBGene00008278
WBGene00016792	WBGene00003686
WBGene00002031	WBGene00022177
WBGene00009287	WBGene00018273
WBGene00014205	WBGene00015966
WBGene00006976	WBGene00007176
WBGene00008387	WBGene00009388
WBGene00012385	WBGene00000992
WBGene00022203	WBGene00000281
WBGene00017832	WBGene00019282
WBGene00012236	WBGene00000963
WBGene00008546	WBGene00013905
WBGene00004385	WBGene00018342
WBGene00003001	WBGene00020075
WBGene00020050	WBGene00009483
WBGene00001906	WBGene00000253
WBGene00007445	WBGene00001795
WBGene00003656	WBGene00010117
WBGene00007744	WBGene00001694
WBGene00003183	WBGene00016362
WBGene00004042	WBGene00015389
WBGene00009921	WBGene00018258
WBGene00012807	WBGene00021340
WBGene00013465	WBGene00016018
WBGene00014034	WBGene00004249
WBGene00014166	WBGene00219571
WBGene00022532	WBGene00001428
WBGene00009444	WBGene00013702
WBGene00007013	WBGene00003735
WBGene00004802	WBGene00001674
WBGene00007914	WBGene00006801
WBGene00022452	WBGene00008925
WBGene00008921	WBGene00009809
WBGene00011908	WBGene00000841
WBGene00011967	WBGene00019208
WBGene00016157	WBGene00021388
WBGene00009135	WBGene00008101
WBGene00018140	WBGene00020765
WBGene00014256	WBGene00017692
WBGene00009163	WBGene00001620
WBGene00008418	WBGene00000535
WBGene00017358	WBGene00008123
WBGene00014163	WBGene00010827
WBGene00021649	WBGene00012615
WBGene00004823	WBGene00003539
WBGene00002985	WBGene00010514
WBGene00009937	WBGene00007925
WBGene00019357	WBGene00020924
WBGene00021629	WBGene00022026
WBGene00001002	WBGene00018488
WBGene00010781	WBGene00017698
WBGene00009366	WBGene00001328
WBGene00021366	WBGene00022072
WBGene00022357	WBGene00008360
WBGene00003787	WBGene00017487
WBGene00013253	WBGene00006663
WBGene00001051	WBGene00020563
WBGene00002148	WBGene00002023
WBGene00012182	WBGene00008694
WBGene00007500	WBGene00004858
WBGene00016944	WBGene00010513
WBGene00003955	WBGene00007402
WBGene00018666	WBGene00008390
WBGene00006795	WBGene00010878
WBGene00015976	WBGene00003693
WBGene00011036	WBGene00018052
WBGene00002275	WBGene00015573
WBGene00017003	WBGene00001517
WBGene00018678	WBGene00007833
WBGene00009508	WBGene00016684
WBGene00018959	WBGene00022573
WBGene00045407	WBGene00194674
WBGene00022694	WBGene00016760
WBGene00000935	WBGene00006981
WBGene00000156	WBGene00017945
WBGene00000396	WBGene00012478
WBGene00016087	WBGene00003741
WBGene00003526	WBGene00007562
WBGene00009179	WBGene00011520
WBGene00013703	WBGene00020471
WBGene00016816	WBGene00007055
WBGene00014114	WBGene00011832
WBGene00044483	WBGene00003659
WBGene00009203	WBGene00020632
WBGene00010583	WBGene00007725
WBGene00008563	WBGene00004100
WBGene00004044	WBGene00017436
WBGene00007022	WBGene00018210
WBGene00001035	WBGene00015803
WBGene00019771	WBGene00019624
WBGene00006390	WBGene00009677
WBGene00016971	WBGene00008886
WBGene00019218	WBGene00021148
WBGene00008849	WBGene00004825
WBGene00009372	WBGene00011284
WBGene00003157	WBGene00011765
WBGene00015023	WBGene00001814
WBGene00009103	WBGene00003577
WBGene00235356	WBGene00002173
WBGene00016387	WBGene00010116
WBGene00018014	WBGene00021645
WBGene00015075	WBGene00004037
WBGene00012675	WBGene00000287
WBGene00010081	WBGene00000733
WBGene00001044	WBGene00012810
WBGene00007603	WBGene00044736
WBGene00000271	WBGene00001915
WBGene00009823	WBGene00007546
WBGene00019503	WBGene00009532
WBGene00020858	WBGene00003495
WBGene00018830	WBGene00195185
WBGene00015011	WBGene00012494
WBGene00008385	WBGene00175031
WBGene00015915	WBGene00016522
WBGene00000777	WBGene00018696
WBGene00009174	WBGene00018415
WBGene00015545	WBGene00010049
WBGene00013966	WBGene00008666
WBGene00008219	WBGene00044348
WBGene00012002	WBGene00020359
WBGene00020462	WBGene00008389
WBGene00021392	WBGene00018298
WBGene00013725	WBGene00008100
WBGene00011532	WBGene00010290
WBGene00022598	WBGene00018405
WBGene00010354	WBGene00219838
WBGene00006638	WBGene00018607
WBGene00006737	WBGene00017478
WBGene00011216	WBGene00011586
WBGene00015146	WBGene00001991
WBGene00011560	WBGene00008777
WBGene00012546	WBGene00021709
WBGene00018948	WBGene00004057
WBGene00015541	WBGene00017468
WBGene00006773	WBGene00022313
WBGene00012984	WBGene00006863
WBGene00009346	WBGene00015464
WBGene00019118	WBGene00021918
WBGene00016992	WBGene00021448
WBGene00018625	WBGene00002232
WBGene00014228	WBGene00016292
WBGene00016764	WBGene00016191
WBGene00017683	WBGene00012253
WBGene00017011	WBGene00014207
WBGene00002003	WBGene00006585
WBGene00015819	WBGene00019748
WBGene00011225	WBGene00020574
WBGene00022124	WBGene00015633
WBGene00009272	WBGene00010723
WBGene00002324	WBGene00011213
WBGene00001511	WBGene00015354
WBGene00011811	WBGene00011181
WBGene00010281	WBGene00011879
WBGene00017939	WBGene00012131
WBGene00001499	WBGene00022848
WBGene00016421	WBGene00020155
WBGene00021049	WBGene00008486
WBGene00001102	WBGene00004135
WBGene00019254	WBGene00010648
WBGene00008380	WBGene00219329
WBGene00000894	WBGene00014052
WBGene00020411	WBGene00018303
WBGene00016937	WBGene00018579
WBGene00009305	WBGene00001189
WBGene00022749	WBGene00017063
WBGene00006377	WBGene00015351
WBGene00013122	WBGene00019211
WBGene00022850	WBGene00018739
WBGene00001595	WBGene00020054
WBGene00044345	WBGene00004258
WBGene00012109	WBGene00021068
WBGene00001060	WBGene00011093
WBGene00010502	WBGene00012123
WBGene00008170	WBGene00044082
WBGene00009987	WBGene00009358
WBGene00011435	WBGene00019963
WBGene00007118	WBGene00010424
WBGene00015029	WBGene00010985
WBGene00021051	WBGene00015751
WBGene00044689	WBGene00020317
WBGene00000186	WBGene00015431
WBGene00002225	WBGene00014000
WBGene00021841	WBGene00015756
WBGene00011746	WBGene00010223
WBGene00010767	WBGene00008199
WBGene00015972	WBGene00012960
WBGene00019677	WBGene00002248
WBGene00020320	WBGene00003749
WBGene00006736	WBGene00016706
WBGene00011589	WBGene00006470
WBGene00003783	WBGene00017244
WBGene00016317	WBGene00009676
WBGene00011201	WBGene00016906
WBGene00009661	WBGene00012216
WBGene00016045	WBGene00007254
WBGene00044329	WBGene00018704
WBGene00007150	WBGene00011772
WBGene00010436	WBGene00077770
WBGene00003795	WBGene00014108
WBGene00017064	WBGene00007220
WBGene00008968	WBGene00016559
WBGene00021664	WBGene00021965
WBGene00014124	WBGene00019394
WBGene00044916	WBGene00021637
WBGene00009923	WBGene00010972
WBGene00015327	WBGene00012424
WBGene00000146	WBGene00044977
WBGene00015733	WBGene00015088
WBGene00003036	WBGene00018266
WBGene00003154	WBGene00001404
WBGene00007023	WBGene00015056
WBGene00022376	WBGene00003751
WBGene00004244	WBGene00001821
WBGene00015194	WBGene00001692
WBGene00010687	WBGene00020146
WBGene00015267	WBGene00015897
WBGene00000189	WBGene00000528
WBGene00008442	WBGene00009617
WBGene00018636	WBGene00022801
WBGene00012277	WBGene00009787
WBGene00017696	WBGene00008739
WBGene00003022	WBGene00000149
WBGene00017461	WBGene00000698
WBGene00000416	WBGene00007801
WBGene00017895	WBGene00012259
WBGene00003975	WBGene00021611
WBGene00014250	WBGene00004779
WBGene00119204	WBGene00009898
WBGene00003405	WBGene00008273
WBGene00004181	WBGene00007357
WBGene00021636	WBGene00000233
WBGene00013128	WBGene00004059
WBGene00021867	WBGene00022358
WBGene00010365	WBGene00011439
WBGene00003830	WBGene00009158
WBGene00013610	WBGene00012857
WBGene00008196	WBGene00008900
WBGene00020304	WBGene00007841
WBGene00008005	WBGene00019215
WBGene00003158	WBGene00012938
WBGene00012795	WBGene00020589
WBGene00011601	WBGene00020251
WBGene00000803	WBGene00021430
WBGene00017002	WBGene00008770
WBGene00021093	WBGene00009577
WBGene00002136	WBGene00010795
WBGene00022854	WBGene00012252
WBGene00015815	WBGene00021114
WBGene00004324	WBGene00017301
WBGene00010080	WBGene00044901
WBGene00010061	WBGene00019411
WBGene00019396	WBGene00013273
WBGene00001513	WBGene00004831
WBGene00011645	WBGene00007947
WBGene00021200	WBGene00012608
WBGene00015853	WBGene00007982
WBGene00018071	WBGene00001751
WBGene00003918	WBGene00007509
WBGene00015301	WBGene00016507
WBGene00219908	WBGene00007664
WBGene00007647	WBGene00012886
WBGene00021344	WBGene00000597
WBGene00022791	WBGene00004265
WBGene00015989	WBGene00022645
WBGene00009159	WBGene00006220
WBGene00004204	WBGene00012184
WBGene00003258	WBGene00219308
WBGene00007705	WBGene00008213
WBGene00019892	WBGene00016626
WBGene00008648	WBGene00022386
WBGene00007167	WBGene00077591
WBGene00018833	WBGene00012428
WBGene00022192	WBGene00011289
WBGene00020716	WBGene00008595
WBGene00008361	WBGene00010772
WBGene00017079	WBGene00007056
WBGene00015037	WBGene00001178
WBGene00022830	WBGene00003604
WBGene00022034	WBGene00021635
WBGene00017886	WBGene00018589
WBGene00012167	WBGene00016769
WBGene00010132	WBGene00019183
WBGene00015310	WBGene00010262
WBGene00001482	WBGene00017362
WBGene00018016	WBGene00011573
WBGene00008118	WBGene00019160
WBGene00011451	WBGene00018718
WBGene00018613	WBGene00044696
WBGene00022244	WBGene00011101
WBGene00011044	WBGene00018603
WBGene00014113	WBGene00019932
WBGene00022667	WBGene00021262
WBGene00010629	WBGene00022593
WBGene00016574	WBGene00017042
WBGene00016169	WBGene00018789
WBGene00001977	WBGene00020510
WBGene00000506	WBGene00019741
WBGene00016586	WBGene00004810
WBGene00002229	WBGene00022284
WBGene00007589	WBGene00016366
WBGene00006492	WBGene00000752
WBGene00015001	WBGene00004796
WBGene00012651	WBGene00010239
WBGene00019244	WBGene00022471
WBGene00018950	WBGene00019029
WBGene00011376	WBGene00020331
WBGene00022057	WBGene00009340
WBGene00012802	WBGene00012125
WBGene00008417	WBGene00194856
WBGene00021467	WBGene00013255
WBGene00007429	WBGene00017950
WBGene00011117	WBGene00012421
WBGene00007622	WBGene00000005
WBGene00016409	WBGene00006636
WBGene00003209	WBGene00000172
WBGene00004985	WBGene00008548
WBGene00011600	WBGene00016782
WBGene00000871	WBGene00013317
WBGene00016156	WBGene00016644
WBGene00015745	WBGene00017621
WBGene00013265	WBGene00000217
WBGene00008882	WBGene00009529
WBGene00009441	WBGene00018217
WBGene00007965	WBGene00008628
WBGene00007433	WBGene00003715
WBGene00015145	WBGene00009259
WBGene00010465	WBGene00012323
WBGene00018909	WBGene00010236
WBGene00008586	WBGene00006588
WBGene00007144	WBGene00010796
WBGene00006368	WBGene00015148
WBGene00045387	WBGene00004225
WBGene00010815	WBGene00011830
WBGene00012243	WBGene00015085
WBGene00043056	WBGene00017198
WBGene00001869	WBGene00021531
WBGene00010288	WBGene00021518
WBGene00004312	WBGene00001649
WBGene00022620	WBGene00000789
WBGene00021928	WBGene00018560
WBGene00011664	WBGene00009854
WBGene00020558	WBGene00022867
WBGene00003037	WBGene00016970
WBGene00004765	WBGene00013838
WBGene00001996	WBGene00010722
WBGene00012110	WBGene00018952
WBGene00020684	WBGene00010630
WBGene00009650	WBGene00000988
WBGene00008082	WBGene00007126
WBGene00011680	WBGene00002989
WBGene00018511	WBGene00019478
WBGene00007014	WBGene00006594
WBGene00000168	WBGene00001624
WBGene00009656	WBGene00013448
WBGene00004887	WBGene00019599
WBGene00015150	WBGene00021008
WBGene00009461	WBGene00044554
WBGene00013431	WBGene00015609
WBGene00044431	WBGene00002065
WBGene00016374	WBGene00021583
WBGene00012990	WBGene00013197
WBGene00004156	WBGene00003369
WBGene00007008	WBGene00006825
WBGene00004726	WBGene00016204
WBGene00000773	WBGene00012948
WBGene00018819	WBGene00016269
WBGene00001609	WBGene00013181
WBGene00195093	WBGene00006668
WBGene00022310	WBGene00020195
WBGene00015971	WBGene00010421
WBGene00010409	WBGene00020509
WBGene00020827	WBGene00004226
WBGene00015353	WBGene00018216
WBGene00021155	WBGene00019998
WBGene00009364	WBGene00020022
WBGene00009270	WBGene00003980
WBGene00020628	WBGene00003616
WBGene00015463	WBGene00005002
WBGene00017801	WBGene00020740
WBGene00018011	WBGene00018191
WBGene00015850	WBGene00017102
WBGene00010976	WBGene00044150
WBGene00002028	WBGene00013750
WBGene00008363	WBGene00020884
WBGene00022773	WBGene00000609
WBGene00009173	WBGene00015059
WBGene00015063	WBGene00011732
WBGene00009132	WBGene00019318
WBGene00008344	WBGene00012919
WBGene00018483	WBGene00022010
WBGene00008236	WBGene00009347
WBGene00044690	WBGene00011060
WBGene00015245	WBGene00018214
WBGene00015842	WBGene00018271
WBGene00020412	WBGene00194681
WBGene00002226	WBGene00019187
WBGene00004110	WBGene00000677
WBGene00022167	WBGene00007487
WBGene00002214	WBGene00001461
WBGene00015912	WBGene00016918
WBGene00015501	WBGene00008802
WBGene00018409	WBGene00009008
WBGene00004208	WBGene00017948
WBGene00004680	WBGene00022735
WBGene00022278	WBGene00012776
WBGene00011788	WBGene00007252
WBGene00007710	WBGene00043702
WBGene00009588	WBGene00009531
WBGene00016313	WBGene00002234
WBGene00018399	WBGene00007591
WBGene00017774	WBGene00006692
WBGene00008205	WBGene00044294
WBGene00007297	WBGene00004169
WBGene00014115	WBGene00000696
WBGene00220004	WBGene00011269
WBGene00019087	WBGene00000668
WBGene00004388	WBGene00008040
WBGene00008338	WBGene00015650
WBGene00005023	WBGene00008610
WBGene00007624	WBGene00011737
WBGene00012888	WBGene00020606
WBGene00015687	WBGene00017563
WBGene00020630	WBGene00006762
WBGene00020316	WBGene00021333
WBGene00184990	WBGene00017834
WBGene00017837	WBGene00019540
WBGene00015307	WBGene00000515
WBGene00007187	WBGene00011361
WBGene00006843	WBGene00017103
WBGene00020111	WBGene00001794
WBGene00015504	WBGene00005643
WBGene00004915	WBGene00017023
WBGene00009127	WBGene00018702
WBGene00008403	WBGene00017250
WBGene00000236	WBGene00019018
WBGene00021828	WBGene00220165
WBGene00021921	WBGene00020280
WBGene00007704	WBGene00008572
WBGene00018366	WBGene00016958
WBGene00007697	WBGene00016172
WBGene00006440	WBGene00021879
WBGene00017767	WBGene00013963
WBGene00012678	WBGene00016368
WBGene00000106	WBGene00000179
WBGene00011410	WBGene00016848
WBGene00017046	WBGene00022181
WBGene00194892	WBGene00010010
WBGene00004326	WBGene00014848
WBGene00001332	WBGene00012452
WBGene00010420	WBGene00019967
WBGene00022182	WBGene00009383
WBGene00017828	WBGene00019593
WBGene00008050	WBGene00011090
WBGene00021942	WBGene00008359
WBGene00020399	WBGene00006678
WBGene00255714	WBGene00020806
WBGene00020425	WBGene00001450
WBGene00185086	WBGene00007890
WBGene00077543	WBGene00006875
WBGene00015939	WBGene00003699
WBGene00007971	WBGene00000221
WBGene00006515	WBGene00017489
WBGene00009124	WBGene00012383
WBGene00015095	WBGene00000491
WBGene00003012	WBGene00003752
WBGene00009280	WBGene00009306
WBGene00011194	WBGene00010617
WBGene00044758	WBGene00003943
WBGene00013350	WBGene00008589
WBGene00009385	WBGene00013575
WBGene00012702	WBGene00021452
WBGene00011739	WBGene00013672
WBGene00016206	WBGene00016613
WBGene00011819	WBGene00009450
WBGene00009320	WBGene00008969
WBGene00007860	WBGene00195233
WBGene00004180	WBGene00016363
WBGene00019842	WBGene00007071
WBGene00005021	WBGene00013882
WBGene00011597	WBGene00014252
WBGene00006474	WBGene00009500
WBGene00009556	WBGene00017089
WBGene00016767	WBGene00006436
WBGene00007093	WBGene00004801
WBGene00003044	WBGene00015786
WBGene00002046	WBGene00011305
WBGene00013857	WBGene00008554
WBGene00019002	WBGene00015776
WBGene00001110	WBGene00016957
WBGene00003504	WBGene00009518
WBGene00006447	WBGene00003407
WBGene00008488	WBGene00017850
WBGene00012151	WBGene00044898
WBGene00012460	WBGene00013226
WBGene00018013	WBGene00021354
WBGene00001029	WBGene00017663
WBGene00021832	WBGene00018260
WBGene00010549	WBGene00001546
WBGene00008245	WBGene00015693
WBGene00000994	WBGene00020200
WBGene00011636	WBGene00006641
WBGene00011065	WBGene00008952
WBGene00000863	WBGene00044644
WBGene00011282	WBGene00008031
WBGene00022434	WBGene00002233
WBGene00206491	WBGene00018874
WBGene00003246	WBGene00012514
WBGene00001979	WBGene00007340
WBGene00019723	WBGene00007511
WBGene00011490	WBGene00008731
WBGene00015769	WBGene00004789
WBGene00000886	WBGene00011767
WBGene00021704	WBGene00003839
WBGene00011616	WBGene00010361
WBGene00015134	WBGene00003518
WBGene00009044	WBGene00007349
WBGene00016632	WBGene00010471
WBGene00007136	WBGene00019493
WBGene00001973	WBGene00018811
WBGene00011318	WBGene00013633
WBGene00009977	WBGene00000713
WBGene00016021	WBGene00020593
WBGene00015505	WBGene00019837
WBGene00007606	WBGene00044156
WBGene00015329	WBGene00003019
WBGene00012551	WBGene00021445
WBGene00006542	WBGene00012821
WBGene00008877	WBGene00009774
WBGene00000099	WBGene00019869
WBGene00003791	WBGene00044209
WBGene00007788	WBGene00003697
WBGene00004132	WBGene00003371
WBGene00021470	WBGene00003249
WBGene00017352	WBGene00008350
WBGene00003661	WBGene00006444
WBGene00016323	WBGene00077594
WBGene00021827	WBGene00009968
WBGene00000887	WBGene00013275
WBGene00010678	WBGene00003720
WBGene00021359	WBGene00019525
WBGene00015233	WBGene00001263
WBGene00003805	WBGene00009146
WBGene00017165	WBGene00004130
WBGene00012994	WBGene00044355
WBGene00007042	WBGene00016766
WBGene00018421	WBGene00006827
WBGene00009878	WBGene00044304
WBGene00011912	WBGene00017654
WBGene00022458	WBGene00003673
WBGene00003479	WBGene00010870
WBGene00022035	WBGene00015370
WBGene00019132	WBGene00005000
WBGene00009551	WBGene00003996
WBGene00016960	WBGene00003893
WBGene00000405	WBGene00011059
WBGene00022599	WBGene00003632
WBGene00019726	WBGene00021011
WBGene00018015	WBGene00019975
WBGene00011368	WBGene00018996
WBGene00018897	WBGene00012533
WBGene00010785	WBGene00007756
WBGene00012395	WBGene00003680
WBGene00011253	WBGene00000296
WBGene00011142	WBGene00019961
WBGene00012700	WBGene00021439
WBGene00011887	WBGene00020148
WBGene00010731	WBGene00016988
WBGene00000145	WBGene00011736
WBGene00045078	WBGene00000998
WBGene00016966	WBGene00007751
WBGene00001980	WBGene00008019
WBGene00017708	WBGene00020153
WBGene00021378	WBGene00003812
WBGene00019538	WBGene00007508
WBGene00014975	WBGene00045516
WBGene00007400	WBGene00008481
WBGene00018302	WBGene00011258
WBGene00220246	WBGene00007881
WBGene00022099	WBGene00011833
WBGene00003797	WBGene00001451
WBGene00018061	WBGene00016099
WBGene00003835	WBGene00003388
WBGene00017269	WBGene00018484
WBGene00006311	WBGene00014171
WBGene00011367	WBGene00006452
WBGene00003576	WBGene00021590
WBGene00013599	WBGene00015061
WBGene00016575	WBGene00004898
WBGene00013679	WBGene00021469
WBGene00015156	WBGene00013366
WBGene00007329	WBGene00010148
WBGene00012220	WBGene00020504
WBGene00017988	WBGene00010341
WBGene00015014	WBGene00219289
WBGene00001193	WBGene00013203
WBGene00003917	WBGene00016866
WBGene00020936	WBGene00009068
WBGene00000265	WBGene00001775
WBGene00007921	WBGene00009334
WBGene00022881	WBGene00020330
WBGene00008174	WBGene00017041
WBGene00005025	WBGene00000211
WBGene00016143	WBGene00009830
WBGene00021038	WBGene00000083
WBGene00011047	WBGene00017303
WBGene00016346	WBGene00017773
WBGene00006384	WBGene00077693
WBGene00004050	WBGene00000003
WBGene00013150	WBGene00013898
WBGene00003020	WBGene00007155
WBGene00022398	WBGene00003813
WBGene00009131	WBGene00021050
WBGene00018189	WBGene00020144
WBGene00008670	WBGene00001681
WBGene00020783	WBGene00000788
[truncated: 3,620 more rows]

## Sheet: young adult vs L4
Young adults vs L4 larvae
UP in young adults	DOWN in young adults
WBGene00007646	WBGene00018572
WBGene00021534	WBGene00020465
WBGene00004481	WBGene00010926
WBGene00010284	WBGene00195051
WBGene00016278	WBGene00014009
WBGene00021800	WBGene00018039
WBGene00002202	WBGene00009720
WBGene00016393	WBGene00017666
WBGene00001043	WBGene00016921
WBGene00012337	WBGene00018176
WBGene00014025	WBGene00007141
WBGene00010560	WBGene00018172
WBGene00019162	WBGene00003525
WBGene00001227	WBGene00013960
WBGene00011412	WBGene00001711
WBGene00002045	WBGene00015199
WBGene00002855	WBGene00018027
WBGene00011488	WBGene00006954
WBGene00010419	WBGene00019640
WBGene00020932	WBGene00001714
WBGene00022170	WBGene00007869
WBGene00008414	WBGene00235110
WBGene00019240	WBGene00010267
WBGene00001231	WBGene00010509
WBGene00020868	WBGene00022156
WBGene00019301	WBGene00011744
WBGene00004931	WBGene00013621
WBGene00011128	WBGene00017052
WBGene00004085	WBGene00015546
WBGene00003982	WBGene00044446
WBGene00004506	WBGene00000705
WBGene00014086	WBGene00000893
WBGene00001130	WBGene00013173
WBGene00000229	WBGene00011183
WBGene00002223	WBGene00011078
WBGene00003123	WBGene00017018
WBGene00008452	WBGene00013130
WBGene00012351	WBGene00001691
WBGene00006519	WBGene00044109
WBGene00003818	WBGene00017524
WBGene00021355	WBGene00004992
WBGene00008646	WBGene00017351
WBGene00002335	WBGene00009281
WBGene00015778	WBGene00004120
WBGene00008505	WBGene00020014
WBGene00022015	WBGene00001716
WBGene00001423	WBGene00020483
WBGene00006439	WBGene00000745
WBGene00006434	WBGene00017937
WBGene00007786	WBGene00016731
WBGene00010942	WBGene00016105
WBGene00010616	WBGene00194737
WBGene00004494	WBGene00018737
WBGene00000181	WBGene00008150
WBGene00017778	WBGene00000930
WBGene00007192	WBGene00009355
WBGene00001228	WBGene00018535
WBGene00001503	WBGene00022680
WBGene00001154	WBGene00004397
WBGene00014119	WBGene00005016
WBGene00015810	WBGene00008448
WBGene00001491	WBGene00013450
WBGene00007215	WBGene00006950
WBGene00004759	WBGene00005017
WBGene00015232	WBGene00006952
WBGene00014249	WBGene00002285
WBGene00018339	WBGene00000639
WBGene00018475	WBGene00045494
WBGene00014204	WBGene00020040
WBGene00044344	WBGene00007996
WBGene00017319	WBGene00010355
WBGene00009440	WBGene00000625
WBGene00018395	WBGene00009983
WBGene00003927	WBGene00010801
WBGene00013308	WBGene00020560
WBGene00009740	WBGene00050875
WBGene00004995	WBGene00010968
WBGene00003914	WBGene00004394
WBGene00001168	WBGene00003879
WBGene00003905	WBGene00000649
WBGene00021900	WBGene00007868
WBGene00011634	WBGene00012346
WBGene00012829	WBGene00000711
WBGene00011302	WBGene00000748
WBGene00009319	WBGene00017998
WBGene00003928	WBGene00016164
WBGene00001744	WBGene00019839
WBGene00022516	WBGene00007560
WBGene00012713	WBGene00019272
WBGene00021829	WBGene00015103
WBGene00010197	WBGene00004127
WBGene00001840	WBGene00018965
WBGene00006769	WBGene00001066
WBGene00010912	WBGene00000606
WBGene00021466	WBGene00003534
WBGene00006574	WBGene00015453
WBGene00021973	WBGene00001074
WBGene00021316	WBGene00007177
WBGene00021826	WBGene00020032
WBGene00022742	WBGene00008449
WBGene00009498	WBGene00000521
WBGene00007980	WBGene00000615
WBGene00016400	WBGene00000755
WBGene00013694	WBGene00011594
WBGene00011729	WBGene00007999
WBGene00021024	WBGene00000651
WBGene00002196	WBGene00008376
WBGene00000536	WBGene00020194
WBGene00012804	WBGene00009573
WBGene00001648	WBGene00001725
WBGene00016142	WBGene00010573
WBGene00000231	WBGene00010714
WBGene00017070	WBGene00000626
WBGene00009307	WBGene00003057
WBGene00009051	WBGene00077489
WBGene00015481	WBGene00015645
WBGene00008117	WBGene00000683
WBGene00012908	WBGene00001067
WBGene00022470	WBGene00220261
WBGene00009436	WBGene00019901
WBGene00021935	WBGene00000252
WBGene00013237	WBGene00014183
WBGene00015413	WBGene00019236
WBGene00020422	WBGene00017438
WBGene00011538	WBGene00004398
WBGene00018866	WBGene00004017
WBGene00000565	WBGene00012429
WBGene00044608	WBGene00175027
WBGene00020171	WBGene00022577
WBGene00020037	WBGene00018133
WBGene00011116	WBGene00017019
WBGene00022027	WBGene00019154
WBGene00012964	WBGene00000631
WBGene00016073	WBGene00017839
WBGene00015565	WBGene00008967
WBGene00008237	WBGene00008851
WBGene00013210	WBGene00005018
WBGene00012465	WBGene00194916
WBGene00019207	WBGene00022679
WBGene00011859	WBGene00011710
WBGene00019543	WBGene00000603
WBGene00012978	WBGene00077697
WBGene00016209	WBGene00020017
WBGene00001094	WBGene00044163
WBGene00013077	WBGene00014094
WBGene00019716	WBGene00018640
WBGene00018846	WBGene00017068
WBGene00000377	WBGene00008655
WBGene00022851	WBGene00003104
WBGene00004879	WBGene00000647
WBGene00021073	WBGene00013846
WBGene00001230	WBGene00016242
WBGene00015538	WBGene00050939
WBGene00002244	WBGene00010830
WBGene00007099	WBGene00044352
WBGene00018519	WBGene00010831
WBGene00006701	WBGene00002983
WBGene00022042	WBGene00000678
WBGene00003924	WBGene00000746
WBGene00001794	WBGene00022415
WBGene00010678	WBGene00003533
WBGene00012803	WBGene00015646
WBGene00015555	WBGene00015339
WBGene00004468	WBGene00013891
WBGene00013435	WBGene00021095
WBGene00008514	WBGene00010832
WBGene00009082	WBGene00015340
WBGene00004268	WBGene00004133
WBGene00009092	WBGene00017020
WBGene00013670	WBGene00018297
WBGene00007617	WBGene00011548
WBGene00019433	WBGene00016000
WBGene00008920	WBGene00206502
WBGene00013805	WBGene00009024
WBGene00017777	WBGene00017307
WBGene00001635	WBGene00018026
WBGene00003477	WBGene00138719
WBGene00019678	WBGene00010948
WBGene00010444	WBGene00011530
WBGene00011510	WBGene00017212
WBGene00017885	WBGene00000672
WBGene00021930	WBGene00008676
WBGene00011482	WBGene00020571
WBGene00013168	WBGene00044724
WBGene00022783	WBGene00044395
WBGene00008765	WBGene00009261
WBGene00006537	WBGene00020554
WBGene00006724	WBGene00007823
WBGene00008458	WBGene00020421
WBGene00016653	WBGene00000251
WBGene00020099	WBGene00022038
WBGene00015025	WBGene00007800
WBGene00017997	WBGene00019184
WBGene00020950	WBGene00010468
WBGene00004930	WBGene00022287
WBGene00012983	WBGene00021690
WBGene00017286	WBGene00001724
WBGene00020109	WBGene00004104
WBGene00012996	WBGene00020039
WBGene00021657	WBGene00021085
WBGene00017984	WBGene00004174
WBGene00004897	WBGene00011536
WBGene00022069	WBGene00001065
WBGene00004190	WBGene00013471
WBGene00008688	WBGene00018487
WBGene00001662	WBGene00000747
WBGene00011043	WBGene00015841
WBGene00016902	WBGene00000694
WBGene00006568	WBGene00000641
WBGene00008134	WBGene00000653
WBGene00009119	WBGene00003542
WBGene00017101	WBGene00007210
WBGene00002083	WBGene00044623
WBGene00189958	WBGene00020646
WBGene00000800	WBGene00018829
WBGene00022738	WBGene00000679
WBGene00000424	WBGene00018211
WBGene00014108	WBGene00008290
WBGene00002879	WBGene00008161
WBGene00021845	WBGene00004102
WBGene00006945	WBGene00000655
WBGene00019607	WBGene00007903
WBGene00003953	WBGene00000689
WBGene00007009	WBGene00022517
WBGene00016166	WBGene00044538
WBGene00013018	WBGene00044662
WBGene00011875	WBGene00013367
WBGene00001225	WBGene00235268
WBGene00044527	WBGene00008496
WBGene00007628	WBGene00019721
WBGene00004161	WBGene00010285
WBGene00015184	WBGene00010673
WBGene00004138	WBGene00011024
WBGene00003922	WBGene00020033
WBGene00000209	WBGene00009133
WBGene00003947	WBGene00044620
WBGene00018522	WBGene00009998
WBGene00185079	WBGene00012540
WBGene00013804	WBGene00021504
WBGene00019357	WBGene00044533
WBGene00007413	WBGene00010467
WBGene00011828	WBGene00138711
WBGene00006763	WBGene00000730
WBGene00009276	WBGene00001700
WBGene00021959	WBGene00008559
WBGene00003162	WBGene00004115
WBGene00050941	WBGene00009279
WBGene00012204	WBGene00008180
WBGene00004185	WBGene00008906
WBGene00012550	WBGene00000610
WBGene00012244	WBGene00000928
WBGene00021248	WBGene00013171
WBGene00015927	WBGene00007264
WBGene00001406	WBGene00005085
WBGene00001018	WBGene00007552
WBGene00013709	WBGene00004171
WBGene00006984	WBGene00019756
WBGene00022721	WBGene00018630
WBGene00010721	WBGene00015622
WBGene00007626	WBGene00022747
WBGene00219425	WBGene00020250
WBGene00022211	WBGene00020670
WBGene00010303	WBGene00014184
WBGene00011511	WBGene00022033
WBGene00022048	WBGene00045497
WBGene00022046	WBGene00008093
WBGene00010280	WBGene00255598
WBGene00004053	WBGene00000681
WBGene00019333	WBGene00195068
WBGene00004063	WBGene00004219
WBGene00011306	WBGene00006948
WBGene00008586	WBGene00016106
WBGene00021149	WBGene00017073
WBGene00010901	WBGene00000685
WBGene00044321	WBGene00020281
WBGene00013144	WBGene00013852
WBGene00000200	WBGene00004998
WBGene00000277	WBGene00007325
WBGene00000292	WBGene00011175
WBGene00022269	WBGene00012257
WBGene00001497	WBGene00016196
WBGene00020112	WBGene00044235
WBGene00022583	WBGene00015335
WBGene00006529	WBGene00000729
WBGene00013236	WBGene00018227
WBGene00007824	WBGene00012942
WBGene00000159	WBGene00015458
WBGene00008441	WBGene00220190
WBGene00022427	WBGene00219956
WBGene00004918	WBGene00020327
WBGene00014772	WBGene00021389
WBGene00017322	WBGene00000663
WBGene00012326	WBGene00017743
WBGene00000201	WBGene00014235
WBGene00003676	WBGene00020803
WBGene00011917	WBGene00015457
WBGene00020447	WBGene00022626
WBGene00004466	WBGene00011135
WBGene00009045	WBGene00020766
WBGene00000962	WBGene00008875
WBGene00003923	WBGene00003075
WBGene00003637	WBGene00000725
WBGene00013983	WBGene00018969
WBGene00012463	WBGene00015300
WBGene00013151	WBGene00021213
WBGene00010732	WBGene00007262
WBGene00002066	WBGene00007806
WBGene00016790	WBGene00010442
WBGene00000833	WBGene00004264
WBGene00003074	WBGene00011535
WBGene00012992	WBGene00000665
WBGene00020273	WBGene00000027
WBGene00009587	WBGene00014039
WBGene00008164	WBGene00018571
WBGene00004109	WBGene00011524
WBGene00002050	WBGene00008605
WBGene00014208	WBGene00004146
WBGene00019664	WBGene00016732
WBGene00015577	WBGene00077691
WBGene00014213	WBGene00016598
WBGene00013807	WBGene00219412
WBGene00000421	WBGene00015718
WBGene00013129	WBGene00018256
WBGene00010097	WBGene00006956
WBGene00185078	WBGene00009438
WBGene00000235	WBGene00016805
WBGene00016011	WBGene00018300
WBGene00016810	WBGene00021641
WBGene00015157	WBGene00018591
WBGene00021377	WBGene00012635
WBGene00010941	WBGene00012256
WBGene00003052	WBGene00004170
WBGene00020185	WBGene00012186
WBGene00020581	WBGene00011665
WBGene00006924	WBGene00044011
WBGene00013376	WBGene00018299
WBGene00001946	WBGene00017577
WBGene00020717	WBGene00219807
WBGene00019427	WBGene00045024
WBGene00016027	WBGene00019906
WBGene00007609	WBGene00000636
WBGene00013201	WBGene00012433
WBGene00001582	WBGene00020551
WBGene00022852	WBGene00007174
WBGene00020097	WBGene00013865
WBGene00020110	WBGene00000704
WBGene00001386	WBGene00010345
WBGene00010055	WBGene00011999
WBGene00018512	WBGene00013573
WBGene00001999	WBGene00015781
WBGene00011218	WBGene00018292
WBGene00002249	WBGene00011796
WBGene00008995	WBGene00021309
WBGene00000223	WBGene00004150
WBGene00077771	WBGene00007420
WBGene00000040	WBGene00000634
WBGene00018390	WBGene00004232
WBGene00007859	WBGene00003888
WBGene00016020	WBGene00009791
WBGene00007436	WBGene00019112
WBGene00015941	WBGene00001069
WBGene00000366	WBGene00004118
WBGene00008852	WBGene00004216
WBGene00004829	WBGene00022649
WBGene00013232	WBGene00010464
WBGene00008857	WBGene00018706
WBGene00002074	WBGene00015388
WBGene00022087	WBGene00016670
WBGene00004175	WBGene00019021
WBGene00018904	WBGene00016962
WBGene00001007	WBGene00022504
WBGene00001338	WBGene00050932
WBGene00007050	WBGene00001701
WBGene00003638	WBGene00001695
WBGene00017735	WBGene00011515
WBGene00004920	WBGene00020270
WBGene00021808	WBGene00013849
WBGene00012316	WBGene00013592
WBGene00006512	WBGene00044024
WBGene00021765	WBGene00012863
WBGene00010990	WBGene00008673
WBGene00022492	WBGene00008732
WBGene00003901	WBGene00019520
WBGene00015525	WBGene00011950
WBGene00016702	WBGene00022627
WBGene00006590	WBGene00012261
WBGene00020068	WBGene00021627
WBGene00020389	WBGene00000735
WBGene00014613	WBGene00012939
WBGene00002344	WBGene00012814
WBGene00015346	WBGene00013352
WBGene00011144	WBGene00020243
WBGene00001335	WBGene00000039
WBGene00007000	WBGene00000687
WBGene00013109	WBGene00018573
WBGene00018408	WBGene00019761
WBGene00008934	WBGene00015496
WBGene00018961	WBGene00001070
WBGene00022865	WBGene00021122
WBGene00000179	WBGene00018040
WBGene00020391	WBGene00000684
WBGene00006573	WBGene00021791
WBGene00004378	WBGene00012791
WBGene00019220	WBGene00007530
WBGene00001209	WBGene00009345
WBGene00013200	WBGene00000633
WBGene00000381	WBGene00010108
WBGene00018431	WBGene00022024
WBGene00020348	WBGene00044569
WBGene00003950	WBGene00009997
WBGene00013029	WBGene00009099
WBGene00001972	WBGene00000623
WBGene00001404	WBGene00017963
WBGene00021920	WBGene00013264
WBGene00001017	WBGene00022789
WBGene00012105	WBGene00017424
WBGene00012768	WBGene00011107
WBGene00008555	WBGene00008652
WBGene00018599	WBGene00206364
WBGene00018935	WBGene00000932
WBGene00015007	WBGene00003981
WBGene00012192	WBGene00008314
WBGene00003639	WBGene00003548
WBGene00006697	WBGene00016770
WBGene00013893	WBGene00021931
WBGene00010697	WBGene00009356
WBGene00011944	WBGene00018215
WBGene00000379	WBGene00006947
WBGene00017178	WBGene00195004
WBGene00020169	WBGene00011757
WBGene00007145	WBGene00219436
WBGene00003047	WBGene00011077
WBGene00006889	WBGene00011266
WBGene00011156	WBGene00012255
WBGene00012126	WBGene00015679
WBGene00009264	WBGene00008277
WBGene00006593	WBGene00004098
WBGene00003129	WBGene00017991
WBGene00021883	WBGene00044463
WBGene00008764	WBGene00010835
WBGene00006935	WBGene00010604
WBGene00006723	WBGene00004230
WBGene00004504	WBGene00003545
WBGene00007630	WBGene00000256
WBGene00009289	WBGene00009806
WBGene00018681	WBGene00001739
WBGene00012739	WBGene00021212
WBGene00001638	WBGene00012032
WBGene00013001	WBGene00016259
WBGene00013789	WBGene00008500
WBGene00007018	WBGene00016247
WBGene00002023	WBGene00009707
WBGene00008506	WBGene00000727
WBGene00004015	WBGene00184956
WBGene00018370	WBGene00009561
WBGene00000123	WBGene00007356
WBGene00003836	WBGene00001984
WBGene00006698	WBGene00021300
WBGene00023419	WBGene00007938
WBGene00017163	WBGene00011278
WBGene00011883	WBGene00012815
WBGene00014016	WBGene00017814
WBGene00019209	WBGene00002393
WBGene00021685	WBGene00017716
WBGene00022029	WBGene00220133
WBGene00000289	WBGene00022611
WBGene00015743	WBGene00011235
WBGene00017981	WBGene00017278
WBGene00001137	WBGene00017835
WBGene00001037	WBGene00021625
WBGene00044720	WBGene00010987
WBGene00016452	WBGene00009467
WBGene00010307	WBGene00004139
WBGene00009734	WBGene00013058
WBGene00002000	WBGene00044016
WBGene00013882	WBGene00019148
WBGene00002804	WBGene00011079
WBGene00008781	WBGene00008047
WBGene00012933	WBGene00000034
WBGene00000248	WBGene00022591
WBGene00010437	WBGene00006955
WBGene00021868	WBGene00019754
WBGene00008510	WBGene00045269
WBGene00019275	WBGene00044074
WBGene00003011	WBGene00015545
WBGene00008459	WBGene00022283
WBGene00014090	WBGene00021788
WBGene00003925	WBGene00020983
WBGene00021899	WBGene00011468
WBGene00019823	WBGene00016699
WBGene00011736	WBGene00009094
WBGene00013422	WBGene00004231
WBGene00017480	WBGene00220009
WBGene00010888	WBGene00015361
WBGene00019800	WBGene00000702
WBGene00011526	WBGene00001429
WBGene00019076	WBGene00020413
WBGene00019492	WBGene00011537
WBGene00007602	WBGene00022160
WBGene00006489	WBGene00219415
WBGene00003948	WBGene00008512
WBGene00044784	WBGene00008807
WBGene00013167	WBGene00005227
WBGene00021370	WBGene00013385
WBGene00044323	WBGene00022103
WBGene00010405	WBGene00021326
WBGene00011897	WBGene00003527
WBGene00000197	WBGene00000645
WBGene00021238	WBGene00004155
WBGene00018008	WBGene00011313
WBGene00011030	WBGene00011949
WBGene00010670	WBGene00001079
WBGene00019380	WBGene00011624
WBGene00020601	WBGene00016133
WBGene00007686	WBGene00018418
WBGene00002005	WBGene00007949
WBGene00016624	WBGene00018377
WBGene00018672	WBGene00018472
WBGene00004101	WBGene00044374
WBGene00003952	WBGene00022417
WBGene00013678	WBGene00194670
WBGene00044233	WBGene00009982
WBGene00010645	WBGene00009331
WBGene00010923	WBGene00000734
WBGene00013462	WBGene00010033
WBGene00021758	WBGene00014189
WBGene00013718	WBGene00018809
WBGene00004439	WBGene00009964
WBGene00007640	WBGene00018031
WBGene00014224	WBGene00000024
WBGene00016868	WBGene00016773
WBGene00138717	WBGene00007687
WBGene00012907	WBGene00044059
WBGene00011232	WBGene00009318
WBGene00001685	WBGene00015046
WBGene00008008	WBGene00000618
WBGene00001262	WBGene00219242
WBGene00008455	WBGene00011952
WBGene00001527	WBGene00017819
WBGene00012015	WBGene00017960
WBGene00020214	WBGene00019759
WBGene00003577	WBGene00007343
WBGene00020682	WBGene00022665
WBGene00021840	WBGene00021087
WBGene00012362	WBGene00044043
WBGene00003834	WBGene00011882
WBGene00007564	WBGene00005539
WBGene00021686	WBGene00000853
WBGene00016140	WBGene00219915
WBGene00008860	WBGene00013965
WBGene00019544	WBGene00016153
WBGene00017385	WBGene00012025
WBGene00000502	WBGene00000666
WBGene00001431	WBGene00010505
WBGene00013075	WBGene00016329
WBGene00019274	WBGene00013263
WBGene00045483	WBGene00019212
WBGene00014012	WBGene00003532
WBGene00020393	WBGene00020702
WBGene00021476	WBGene00001506
WBGene00022268	WBGene00000646
WBGene00004760	WBGene00006651
WBGene00022361	WBGene00015906
WBGene00002363	WBGene00012648
WBGene00022021	WBGene00020599
WBGene00010720	WBGene00007479
WBGene00018341	WBGene00000082
WBGene00000079	WBGene00007425
WBGene00010890	WBGene00000031
WBGene00007223	WBGene00164969
WBGene00012885	WBGene00011831
WBGene00004382	WBGene00016130
WBGene00000225	WBGene00008712
WBGene00014054	WBGene00009108
WBGene00021843	WBGene00010222
WBGene00014253	WBGene00016069
WBGene00021313	WBGene00003768
WBGene00002717	WBGene00008905
WBGene00013359	WBGene00021084
WBGene00018893	WBGene00021436
WBGene00015186	WBGene00000402
WBGene00011966	WBGene00000710
WBGene00006586	WBGene00012940
WBGene00007001	WBGene00017794
WBGene00001340	WBGene00020484
WBGene00006708	WBGene00077536
WBGene00011280	WBGene00004099
WBGene00000114	WBGene00043981
WBGene00013738	WBGene00000718
WBGene00003891	WBGene00008292
WBGene00003063	WBGene00001736
WBGene00012556	WBGene00017225
WBGene00007054	WBGene00022274
WBGene00013002	WBGene00016422
WBGene00017063	WBGene00000029
WBGene00010113	WBGene00001071
WBGene00008532	WBGene00195250
WBGene00007107	WBGene00044521
WBGene00004922	WBGene00003552
WBGene00018932	WBGene00008215
WBGene00011639	WBGene00000030
WBGene00012887	WBGene00007600
WBGene00002256	WBGene00001064
WBGene00004774	WBGene00012271
WBGene00009772	WBGene00016386
WBGene00017321	WBGene00016136
WBGene00013506	WBGene00017277
WBGene00003587	WBGene00012670
WBGene00010905	WBGene00022018
WBGene00008171	WBGene00009926
WBGene00017119	WBGene00020283
WBGene00001166	WBGene00007149
WBGene00021815	WBGene00008727
WBGene00012459	WBGene00019285
WBGene00011761	WBGene00017218
WBGene00020549	WBGene00004300
WBGene00004014	WBGene00012304
WBGene00008411	WBGene00044787
WBGene00000208	WBGene00015153
WBGene00011953	WBGene00000699
WBGene00015092	WBGene00007170
WBGene00003150	WBGene00007916
WBGene00021423	WBGene00000025
WBGene00022502	WBGene00009205
WBGene00006961	WBGene00010205
WBGene00009112	WBGene00021083
WBGene00004305	WBGene00018726
WBGene00021015	WBGene00010319
WBGene00003087	WBGene00007344
WBGene00000770	WBGene00020704
WBGene00003062	WBGene00009889
WBGene00007586	WBGene00013820
WBGene00014083	WBGene00004149
WBGene00010896	WBGene00004233
WBGene00021522	WBGene00000743
WBGene00013361	WBGene00019306
WBGene00000923	WBGene00011895
WBGene00008919	WBGene00018547
WBGene00000041	WBGene00077501
WBGene00004271	WBGene00017560
WBGene00022426	WBGene00010594
WBGene00000370	WBGene00017807
WBGene00018239	WBGene00014047
WBGene00020679	WBGene00001891
WBGene00002036	WBGene00011103
WBGene00002153	WBGene00003554
WBGene00010847	WBGene00012068
WBGene00020088	WBGene00010917
WBGene00012950	WBGene00009528
WBGene00013143	WBGene00009541
WBGene00008399	WBGene00017754
WBGene00013878	WBGene00006544
WBGene00006755	WBGene00220167
WBGene00013550	WBGene00013059
WBGene00010094	WBGene00017704
WBGene00016158	WBGene00013300
WBGene00006536	WBGene00018616
WBGene00021037	WBGene00001703
WBGene00010458	WBGene00009229
WBGene00021004	WBGene00001690
WBGene00012370	WBGene00022845
WBGene00004705	WBGene00015019
WBGene00022712	WBGene00010100
WBGene00021857	WBGene00219294
WBGene00016244	WBGene00010330
WBGene00016412	WBGene00000721
WBGene00006964	WBGene00010396
WBGene00002263	WBGene00010717
WBGene00015250	WBGene00018111
WBGene00011123	WBGene00017009
WBGene00012904	WBGene00018414
WBGene00012148	WBGene00011572
WBGene00006802	WBGene00000397
WBGene00004032	WBGene00006180
WBGene00000566	WBGene00001962
WBGene00020762	WBGene00000399
WBGene00021026	WBGene00005832
WBGene00000205	WBGene00020664
WBGene00009531	WBGene00021252
WBGene00022390	WBGene00005906
WBGene00021544	WBGene00016915
WBGene00021626	WBGene00001731
WBGene00008444	WBGene00021850
WBGene00011849	WBGene00009155
WBGene00010478	WBGene00044525
WBGene00007956	WBGene00000902
WBGene00002254	WBGene00009849
WBGene00007637	WBGene00044663
WBGene00001239	WBGene00011938
WBGene00016588	WBGene00014236
WBGene00010406	WBGene00000664
WBGene00007712	WBGene00016217
WBGene00010259	WBGene00020691
WBGene00013161	WBGene00015169
WBGene00017138	WBGene00000624
WBGene00006617	WBGene00000033
WBGene00004699	WBGene00003520
WBGene00013605	WBGene00009184
WBGene00004768	WBGene00019717
WBGene00001080	WBGene00007802
WBGene00219985	WBGene00017420
WBGene00011270	WBGene00020785
WBGene00004016	WBGene00235279
WBGene00004893	WBGene00020134
WBGene00012997	WBGene00022725
WBGene00020036	WBGene00009226
WBGene00009978	WBGene00016733
WBGene00017062	WBGene00015541
WBGene00016740	WBGene00016870
WBGene00001365	WBGene00010461
WBGene00010624	WBGene00020648
WBGene00009078	WBGene00012917
WBGene00011629	WBGene00015973
WBGene00001320	WBGene00000493
WBGene00018154	WBGene00020325
WBGene00010231	WBGene00016276
WBGene00018831	WBGene00019382
WBGene00013464	WBGene00006366
WBGene00005663	WBGene00003816
WBGene00015450	WBGene00022528
WBGene00004947	WBGene00021963
WBGene00014078	WBGene00022180
WBGene00001411	WBGene00011075
WBGene00006373	WBGene00010008
WBGene00018863	WBGene00010069
WBGene00014227	WBGene00044630
WBGene00002001	WBGene00001858
WBGene00013177	WBGene00016132
WBGene00021394	WBGene00015544
WBGene00019941	WBGene00020663
WBGene00012735	WBGene00001059
WBGene00012434	WBGene00004218
WBGene00020600	WBGene00010723
WBGene00020839	WBGene00044796
WBGene00010794	WBGene00019472
WBGene00003079	WBGene00197552
WBGene00009050	WBGene00018113
WBGene00003926	WBGene00002282
WBGene00021088	WBGene00077768
WBGene00012059	WBGene00010738
WBGene00000390	WBGene00015257
WBGene00022719	WBGene00008640
WBGene00022450	WBGene00011362
WBGene00000196	WBGene00013496
WBGene00000378	WBGene00194738
WBGene00020166	WBGene00001727
WBGene00044191	WBGene00013328
WBGene00011029	WBGene00000557
WBGene00012738	WBGene00001704
WBGene00013680	WBGene00010924
WBGene00004093	WBGene00018713
WBGene00018782	WBGene00011888
WBGene00016439	WBGene00018601
WBGene00021813	WBGene00004224
WBGene00001019	WBGene00020505
WBGene00004040	WBGene00004156
WBGene00003586	WBGene00011590
WBGene00004467	WBGene00015663
WBGene00016981	WBGene00020083
WBGene00018960	WBGene00050975
WBGene00008880	WBGene00044683
WBGene00004503	WBGene00009904
WBGene00018118	WBGene00009395
WBGene00021514	WBGene00044803
WBGene00004980	WBGene00016596
WBGene00012530	WBGene00009218
WBGene00014941	WBGene00016146
WBGene00022402	WBGene00011161
WBGene00015418	WBGene00019616
WBGene00006993	WBGene00013399
WBGene00010230	WBGene00012260
WBGene00017675	WBGene00016152
WBGene00013545	WBGene00008557
WBGene00022055	WBGene00045096
WBGene00004087	WBGene00007935
WBGene00019838	WBGene00015682
WBGene00017826	WBGene00003531
WBGene00017044	WBGene00009899
WBGene00000912	WBGene00012892
WBGene00021910	WBGene00044530
WBGene00013189	WBGene00003717
WBGene00010727	WBGene00012199
WBGene00013597	WBGene00007146
WBGene00017037	WBGene00018251
WBGene00023489	WBGene00009326
WBGene00004698	WBGene00000255
WBGene00003949	WBGene00077504
WBGene00001510	WBGene00009251
WBGene00013301	WBGene00003763
WBGene00020886	WBGene00011646
WBGene00000376	WBGene00001719
WBGene00003025	WBGene00017841
WBGene00004508	WBGene00044437
WBGene00012156	WBGene00020672
WBGene00003080	WBGene00010683
WBGene00020028	WBGene00021496
WBGene00004116	WBGene00019945
WBGene00016144	WBGene00001710
WBGene00004282	WBGene00010291
WBGene00020953	WBGene00021805
WBGene00013217	WBGene00044404
WBGene00003799	WBGene00013331
WBGene00013735	WBGene00003388
WBGene00012298	WBGene00014178
WBGene00004978	WBGene00017798
WBGene00001236	WBGene00020550
WBGene00010244	WBGene00000497
WBGene00007312	WBGene00011621
WBGene00009784	WBGene00000599
WBGene00007045	WBGene00003543
WBGene00000763	WBGene00009183
WBGene00012483	WBGene00003547
WBGene00001596	WBGene00022383
WBGene00015238	WBGene00008964
WBGene00021549	WBGene00021779
WBGene00007787	WBGene00019226
WBGene00016710	WBGene00015795
WBGene00006727	WBGene00019486
WBGene00008420	WBGene00004513
WBGene00044762	WBGene00016662
WBGene00016995	WBGene00012610
WBGene00013606	WBGene00219325
WBGene00009977	WBGene00004771
WBGene00003415	WBGene00003089
WBGene00000940	WBGene00012777
WBGene00004248	WBGene00017416
WBGene00008402	WBGene00001072
WBGene00022460	WBGene00045177
WBGene00013140	WBGene00015135
WBGene00017283	WBGene00012596
WBGene00017849	WBGene00016022
WBGene00016893	WBGene00009257
WBGene00019140	WBGene00015426
WBGene00016989	WBGene00008929
WBGene00015297	WBGene00020846
WBGene00010771	WBGene00019348
WBGene00008409	WBGene00020626
WBGene00044894	WBGene00018896
WBGene00017435	WBGene00019517
WBGene00019629	WBGene00015605
WBGene00013204	WBGene00001428
WBGene00019332	WBGene00011393
WBGene00001620	WBGene00000717
WBGene00022734	WBGene00206373
WBGene00013358	WBGene00194952
WBGene00015687	WBGene00016847
WBGene00018152	WBGene00009901
WBGene00021508	WBGene00000778
WBGene00010552	WBGene00020365
WBGene00010911	WBGene00018682
WBGene00004286	WBGene00010760
WBGene00017356	WBGene00011220
WBGene00008422	WBGene00006666
WBGene00011540	WBGene00194663
WBGene00003144	WBGene00011836
WBGene00019005	WBGene00009593
WBGene00017348	WBGene00007934
WBGene00013373	WBGene00013926
WBGene00021638	WBGene00020478
WBGene00000110	WBGene00011551
WBGene00000883	WBGene00011104
WBGene00008132	WBGene00018741
WBGene00009575	WBGene00020010
WBGene00000475	WBGene00011136
WBGene00002997	WBGene00017429
WBGene00021637	WBGene00010893
WBGene00021764	WBGene00045146
WBGene00017763	WBGene00185095
WBGene00022301	WBGene00012398
WBGene00017347	WBGene00000741
WBGene00016608	WBGene00016273
WBGene00010660	WBGene00019868
WBGene00010450	WBGene00011243
WBGene00001173	WBGene00014046
WBGene00010664	WBGene00009328
WBGene00020718	WBGene00044297
WBGene00045078	WBGene00194932
WBGene00020113	WBGene00219573
WBGene00014058	WBGene00010360
WBGene00185067	WBGene00011081
WBGene00007882	WBGene00002118
WBGene00001971	WBGene00017154
WBGene00010286	WBGene00016933
WBGene00000203	WBGene00003841
WBGene00012765	WBGene00016726
WBGene00013880	WBGene00012729
WBGene00004460	WBGene00007243
WBGene00010909	WBGene00020893
WBGene00013247	WBGene00189944
WBGene00255596	WBGene00009586
WBGene00021831	WBGene00017871
WBGene00010882	WBGene00008647
WBGene00013958	WBGene00007036
WBGene00001395	WBGene00017783
WBGene00012643	WBGene00013387
WBGene00023450	WBGene00011365
WBGene00017372	WBGene00000220
WBGene00009211	WBGene00000753
WBGene00004047	WBGene00006191
WBGene00021698	WBGene00013585
WBGene00022853	WBGene00004210
WBGene00022448	WBGene00010403
WBGene00021425	WBGene00010792
WBGene00021159	WBGene00044617
WBGene00006478	WBGene00020863
WBGene00004308	WBGene00007891
WBGene00003584	WBGene00013622
WBGene00021924	WBGene00017296
WBGene00017749	WBGene00000742
WBGene00006715	WBGene00019855
WBGene00020968	WBGene00006980
WBGene00045509	WBGene00001430
WBGene00004387	WBGene00021526
WBGene00013219	WBGene00009496
WBGene00019323	WBGene00012165
WBGene00016411	WBGene00015218
WBGene00007698	WBGene00001715
WBGene00013266	WBGene00006865
WBGene00022739	WBGene00016319
WBGene00011039	WBGene00009144
WBGene00010545	WBGene00017483
WBGene00011281	WBGene00004223
WBGene00008110	WBGene00015442
WBGene00019864	WBGene00001547
WBGene00017238	WBGene00007483
WBGene00008685	WBGene00206361
WBGene00022456	WBGene00077490
WBGene00008428	WBGene00015910
WBGene00007026	WBGene00016032
WBGene00004315	WBGene00020885
WBGene00004679	WBGene00010102
WBGene00003920	WBGene00007375
WBGene00011857	WBGene00017379
WBGene00022019	WBGene00011227
WBGene00019777	WBGene00009230
WBGene00000547	WBGene00195145
WBGene00010582	WBGene00004229
WBGene00019946	WBGene00001892
WBGene00018417	WBGene00019538
WBGene00000410	WBGene00018861
WBGene00019713	WBGene00019352
WBGene00006563	WBGene00019318
WBGene00001027	WBGene00009625
WBGene00000464	WBGene00017535
WBGene00006888	WBGene00018742
WBGene00020131	WBGene00045455
WBGene00013014	WBGene00020694
WBGene00018045	WBGene00020855
WBGene00008740	WBGene00023416
WBGene00006375	WBGene00001077
WBGene00020284	WBGene00010928
WBGene00008990	WBGene00006224
WBGene00016427	WBGene00020532
WBGene00003611	WBGene00011693
WBGene00006957	WBGene00012163
WBGene00001088	WBGene00005140
WBGene00008345	WBGene00000594
WBGene00001337	WBGene00003526
WBGene00007545	WBGene00008401
WBGene00016759	WBGene00022891
WBGene00017273	WBGene00003703
WBGene00010783	WBGene00011971
WBGene00012896	WBGene00020396
WBGene00008415	WBGene00000691
WBGene00003622	WBGene00195168
WBGene00001234	WBGene00008477
WBGene00004783	WBGene00012818
WBGene00022394	WBGene00018738
WBGene00011323	WBGene00007925
WBGene00013549	WBGene00206464
WBGene00019441	WBGene00004225
WBGene00008767	WBGene00003933
WBGene00013987	WBGene00000009
WBGene00004505	WBGene00001109
WBGene00220040	WBGene00015231
WBGene00021647	WBGene00019545
WBGene00021456	WBGene00194658
WBGene00022717	WBGene00001570
WBGene00014109	WBGene00006869
WBGene00019747	WBGene00017305
WBGene00020517	WBGene00007648
WBGene00018797	WBGene00018283
WBGene00022335	WBGene00013457
WBGene00000184	WBGene00045456
WBGene00000204	WBGene00219623
WBGene00012359	WBGene00001432
WBGene00015429	WBGene00011838
WBGene00195248	WBGene00044571
WBGene00010615	WBGene00008711
WBGene00009711	WBGene00014790
WBGene00003612	WBGene00044480
WBGene00004088	WBGene00014180
WBGene00013259	WBGene00004153
WBGene00020796	WBGene00010060
WBGene00004284	WBGene00019845
WBGene00017855	WBGene00015142
WBGene00015204	WBGene00018976
WBGene00019893	WBGene00016484
WBGene00002850	WBGene00003887
WBGene00018612	WBGene00016789
WBGene00001566	WBGene00001721
WBGene00018679	WBGene00012959
WBGene00013354	WBGene00016806
WBGene00004502	WBGene00014148
WBGene00016438	WBGene00004122
WBGene00022227	WBGene00004123
WBGene00013808	WBGene00001063
WBGene00020101	WBGene00008509
WBGene00003904	WBGene00011112
WBGene00022195	WBGene00015473
WBGene00004128	WBGene00009311
WBGene00001684	WBGene00017842
WBGene00019888	WBGene00001723
WBGene00017464	WBGene00001626
WBGene00016561	WBGene00020741
WBGene00000917	WBGene00004221
WBGene00044001	WBGene00011948
WBGene00022381	WBGene00015886
WBGene00002583	WBGene00007251
WBGene00004501	WBGene00020248
WBGene00009004	WBGene00020329
WBGene00000761	WBGene00219208
WBGene00007153	WBGene00015822
WBGene00011349	WBGene00001640
WBGene00018762	WBGene00019843
WBGene00014118	WBGene00006060
WBGene00021351	WBGene00003968
WBGene00004458	WBGene00206509
WBGene00018925	WBGene00013082
WBGene00014938	WBGene00005949
WBGene00011146	WBGene00196396
WBGene00011956	WBGene00012399
WBGene00013269	WBGene00008482
WBGene00007587	WBGene00000558
WBGene00009477	WBGene00001771
WBGene00022127	WBGene00013904
WBGene00020209	WBGene00022314
WBGene00012858	WBGene00009060
WBGene00011815	WBGene00009500
WBGene00016062	WBGene00219449
WBGene00021854	WBGene00012500
WBGene00022493	WBGene00000749
WBGene00010221	WBGene00019641
WBGene00004706	WBGene00009398
WBGene00022722	WBGene00019849
WBGene00017786	WBGene00009371
WBGene00022457	WBGene00018946
WBGene00022060	WBGene00020743
WBGene00000767	WBGene00008146
WBGene00006856	WBGene00015479
WBGene00004703	WBGene00017570
WBGene00012208	WBGene00017421
WBGene00017016	WBGene00011643
WBGene00012756	WBGene00015620
WBGene00010638	WBGene00000637
WBGene00007825	WBGene00019089
WBGene00011239	WBGene00020497
WBGene00004390	WBGene00018495
WBGene00007615	WBGene00043534
WBGene00006528	WBGene00013982
WBGene00004461	WBGene00012901
WBGene00004187	WBGene00004237
WBGene00017928	WBGene00001707
WBGene00018847	WBGene00044761
WBGene00003475	WBGene00014245
WBGene00001749	WBGene00019644
WBGene00017349	WBGene00008987
WBGene00010459	WBGene00017028
WBGene00004147	WBGene00006882
WBGene00022765	WBGene00015035
WBGene00005015	WBGene00012628
WBGene00001258	WBGene00009022
WBGene00021239	WBGene00010321
WBGene00011408	WBGene00020309
WBGene00021209	WBGene00008425
WBGene00014075	WBGene00002243
WBGene00010435	WBGene00011928
WBGene00021561	WBGene00010457
WBGene00022491	WBGene00014244
WBGene00011562	WBGene00021067
WBGene00016170	WBGene00008043
WBGene00004880	WBGene00044138
WBGene00008225	WBGene00010661
WBGene00021475	WBGene00004025
WBGene00008878	WBGene00000401
WBGene00004464	WBGene00022612
WBGene00022367	WBGene00005078
WBGene00003745	WBGene00020479
WBGene00009450	WBGene00004309
WBGene00016446	WBGene00007836
WBGene00019219	WBGene00007397
WBGene00018328	WBGene00004259
WBGene00020296	WBGene00013333
WBGene00017999	WBGene00044445
WBGene00020831	WBGene00044035
WBGene00011688	WBGene00000740
WBGene00011348	WBGene00019376
WBGene00021956	WBGene00044631
WBGene00003148	WBGene00009653
WBGene00011529	WBGene00009725
WBGene00015104	WBGene00010501
WBGene00004111	WBGene00013673
WBGene00019127	WBGene00010524
WBGene00000106	WBGene00004301
WBGene00007207	WBGene00009304
WBGene00001034	WBGene00004134
WBGene00011051	WBGene00003523
WBGene00004462	WBGene00019866
WBGene00022792	WBGene00015615
WBGene00004283	WBGene00005652
WBGene00007488	WBGene00011442
WBGene00018423	WBGene00012921
WBGene00015691	WBGene00008260
WBGene00000938	WBGene00001705
WBGene00010617	WBGene00194915
WBGene00004804	WBGene00010698
WBGene00001748	WBGene00013897
WBGene00013213	WBGene00012168
WBGene00018756	WBGene00004048
WBGene00017098	WBGene00011098
WBGene00013529	WBGene00005098
WBGene00010828	WBGene00012086
WBGene00001389	WBGene00019601
WBGene00012652	WBGene00018073
WBGene00011230	WBGene00000430
WBGene00016150	WBGene00000707
WBGene00006567	WBGene00001185
WBGene00017830	WBGene00000644
WBGene00016676	WBGene00022816
WBGene00022864	WBGene00013959
WBGene00004701	WBGene00000658
WBGene00013766	WBGene00008773
WBGene00019915	WBGene00000728
WBGene00014123	WBGene00008511
WBGene00011884	WBGene00018514
WBGene00000010	WBGene00012755
WBGene00022401	WBGene00000611
WBGene00010770	WBGene00011593
WBGene00012606	WBGene00005936
WBGene00000914	WBGene00000882
WBGene00001394	WBGene00001633
WBGene00008664	WBGene00020882
WBGene00044440	WBGene00015798
WBGene00015251	WBGene00014008
WBGene00003077	WBGene00010327
WBGene00021855	WBGene00011357
WBGene00002077	WBGene00007246
WBGene00000515	WBGene00018397
WBGene00016014	WBGene00044182
WBGene00007226	WBGene00009677
WBGene00016967	WBGene00077714
WBGene00013803	WBGene00006505
WBGene00001028	WBGene00010795
WBGene00007464	WBGene00007285
WBGene00005008	WBGene00022353
WBGene00010260	WBGene00008763
WBGene00000137	WBGene00018931
WBGene00019836	WBGene00007962
WBGene00009435	WBGene00009835
WBGene00019296	WBGene00020806
WBGene00005025	WBGene00022179
WBGene00018740	WBGene00008176
WBGene00021545	WBGene00016285
WBGene00001688	WBGene00195017
WBGene00003258	WBGene00020618
WBGene00017799	WBGene00020801
WBGene00018901	WBGene00003100
WBGene00009352	WBGene00194708
WBGene00009442	WBGene00235304
WBGene00002250	WBGene00006444
WBGene00006710	WBGene00017877
WBGene00000976	WBGene00011821
WBGene00012555	WBGene00010057
WBGene00021079	WBGene00006532
WBGene00000762	WBGene00003771
WBGene00006520	WBGene00010765
WBGene00002025	WBGene00007452
WBGene00000872	WBGene00021519
WBGene00003960	WBGene00009779
WBGene00000834	WBGene00000601
WBGene00013544	WBGene00020728
WBGene00010416	WBGene00007618
WBGene00007108	WBGene00007933
WBGene00001589	WBGene00001854
WBGene00004178	WBGene00219299
WBGene00012665	WBGene00007368
WBGene00016408	WBGene00001500
WBGene00015099	WBGene00015968
WBGene00002002	WBGene00195016
WBGene00020345	WBGene00022410
WBGene00012460	WBGene00194888
WBGene00010339	WBGene00006212
WBGene00012998	WBGene00016468
WBGene00017301	WBGene00021976
WBGene00022121	WBGene00022423
WBGene00021752	WBGene00007414
WBGene00009084	WBGene00018289
WBGene00016418	WBGene00022026
WBGene00004465	WBGene00017761
WBGene00206459	WBGene00013995
WBGene00006739	WBGene00010010
WBGene00008270	WBGene00012728
WBGene00009139	WBGene00006987
WBGene00010428	WBGene00018899
WBGene00017768	WBGene00198814
WBGene00017874	WBGene00077669
WBGene00004307	WBGene00020487
WBGene00006711	WBGene00020590
WBGene00000155	WBGene00012554
WBGene00010015	WBGene00018515
WBGene00018518	WBGene00004226
WBGene00014221	WBGene00000792
WBGene00022022	WBGene00015376
WBGene00010050	WBGene00021089
WBGene00004386	WBGene00020800
WBGene00017993	WBGene00020829
WBGene00008948	WBGene00018928
WBGene00021753	WBGene00001148
WBGene00009118	WBGene00013295
WBGene00007197	WBGene00018683
WBGene00014095	WBGene00016700
WBGene00007355	WBGene00000929
WBGene00022051	WBGene00000484
WBGene00009455	WBGene00007346
WBGene00017676	WBGene00020130
WBGene00013985	WBGene00016483
WBGene00017936	WBGene00004328
WBGene00012903	WBGene00002094
WBGene00011635	WBGene00020620
WBGene00010842	WBGene00044539
WBGene00022489	WBGene00219376
WBGene00004969	WBGene00014562
WBGene00018206	WBGene00001990
WBGene00007702	WBGene00015876
WBGene00022400	WBGene00016951
WBGene00000591	WBGene00007374
WBGene00000937	WBGene00004764
WBGene00020729	WBGene00002095
WBGene00019129	WBGene00020381
WBGene00021063	WBGene00020006
WBGene00017282	WBGene00017430
WBGene00010425	WBGene00015664
WBGene00014013	WBGene00019908
WBGene00000836	WBGene00019896
WBGene00000915	WBGene00015791
WBGene00022497	WBGene00021167
WBGene00021205	WBGene00022727
WBGene00021443	WBGene00018641
WBGene00022749	WBGene00012437
WBGene00021926	WBGene00005690
WBGene00021938	WBGene00011575
WBGene00004167	WBGene00012107
WBGene00003081	WBGene00018143
WBGene00016508	WBGene00001113
WBGene00015208	WBGene00011772
WBGene00017547	WBGene00008571
WBGene00014111	WBGene00000602
WBGene00008502	WBGene00010774
WBGene00022677	WBGene00022181
WBGene00017158	WBGene00019487
WBGene00019001	WBGene00011476
WBGene00018491	WBGene00017576
WBGene00000542	WBGene00006598
WBGene00016404	WBGene00044383
WBGene00017641	WBGene00006748
WBGene00003130	WBGene00021480
WBGene00001057	WBGene00011023
WBGene00015074	WBGene00020034
WBGene00012973	WBGene00000584
WBGene00004895	WBGene00011443
WBGene00004753	WBGene00020574
WBGene00014222	WBGene00015264
WBGene00019789	WBGene00044618
WBGene00017108	WBGene00019287
WBGene00017289	WBGene00003778
WBGene00011311	WBGene00018425
WBGene00010293	WBGene00011097
WBGene00009580	WBGene00003623
WBGene00019241	WBGene00000042
WBGene00022599	WBGene00011660
WBGene00006414	WBGene00009381
WBGene00012718	WBGene00016556
WBGene00020604	WBGene00017944
WBGene00003073	WBGene00007755
WBGene00003821	WBGene00009818
WBGene00013561	WBGene00013426
WBGene00008148	WBGene00013049
WBGene00013015	WBGene00018502
WBGene00012130	WBGene00018716
WBGene00012966	WBGene00013574
WBGene00017344	WBGene00044169
WBGene00004090	WBGene00018566
WBGene00008856	WBGene00019030
WBGene00020383	WBGene00020522
WBGene00018090	WBGene00014100
WBGene00011758	WBGene00011460
WBGene00018890	WBGene00016877
WBGene00008766	WBGene00000447
WBGene00018632	WBGene00001123
WBGene00015461	WBGene00001483
WBGene00003827	WBGene00008762
WBGene00022350	WBGene00021583
WBGene00013249	WBGene00010118
WBGene00007299	WBGene00006367
WBGene00014023	WBGene00010499
WBGene00016460	WBGene00016892
WBGene00008364	WBGene00021017
WBGene00012995	WBGene00045168
WBGene00018160	WBGene00011762
WBGene00022644	WBGene00044641
WBGene00022580	WBGene00004567
WBGene00009192	WBGene00010336
WBGene00006583	WBGene00003736
WBGene00004892	WBGene00001898
WBGene00007534	WBGene00000652
WBGene00016844	WBGene00020352
WBGene00015207	WBGene00001877
WBGene00012251	WBGene00011673
WBGene00013532	WBGene00013076
WBGene00005648	WBGene00003995
WBGene00008173	WBGene00007994
WBGene00004373	WBGene00019653
WBGene00014020	WBGene00019609
WBGene00019807	WBGene00006456
WBGene00016754	WBGene00008036
WBGene00006808	WBGene00019067
WBGene00013160	WBGene00194800
WBGene00022425	WBGene00003939
WBGene00000891	WBGene00220250
WBGene00001393	WBGene00007525
WBGene00019157	WBGene00017380
WBGene00011155	WBGene00011707
WBGene00008429	WBGene00043062
WBGene00009621	WBGene00020148
WBGene00015266	WBGene00008556
WBGene00015800	WBGene00006611
WBGene00017220	WBGene00044294
WBGene00011820	WBGene00009830
WBGene00008915	WBGene00001242
WBGene00006515	WBGene00012796
WBGene00021347	WBGene00006640
WBGene00012356	WBGene00008341
WBGene00010805	WBGene00013851
WBGene00011067	WBGene00019346
WBGene00000777	WBGene00006649
WBGene00012640	WBGene00009411
WBGene00011032	WBGene00044289
WBGene00004700	WBGene00016064
WBGene00000102	WBGene00077491
WBGene00006490	WBGene00002140
WBGene00018967	WBGene00020707
WBGene00001401	WBGene00010907
WBGene00010736	WBGene00007398
WBGene00007616	WBGene00000002
WBGene00019305	WBGene00000492
WBGene00021787	WBGene00022562
WBGene00000532	WBGene00013775
WBGene00016048	WBGene00012144
WBGene00004188	WBGene00009292
WBGene00016621	WBGene00012278
WBGene00014206	WBGene00010157
WBGene00021276	WBGene00016625
WBGene00007101	WBGene00022261
WBGene00021739	WBGene00013860
WBGene00006823	WBGene00015480
WBGene00010357	WBGene00010047
WBGene00220019	WBGene00023486
WBGene00022369	WBGene00044574
WBGene00019142	WBGene00008092
WBGene00011605	WBGene00015628
WBGene00020824	WBGene00017692
WBGene00012697	WBGene00007179
WBGene00013039	WBGene00009722
WBGene00004782	WBGene00004228
WBGene00006862	WBGene00007695
WBGene00003045	WBGene00021002
WBGene00013477	WBGene00015884
WBGene00003921	WBGene00003541
WBGene00044420	WBGene00019194
WBGene00018362	WBGene00012322
WBGene00016808	WBGene00021870
WBGene00001165	WBGene00015336
WBGene00013150	WBGene00010167
WBGene00015423	WBGene00017571
WBGene00012206	WBGene00004213
WBGene00010204	WBGene00019911
WBGene00007720	WBGene00013835
WBGene00016131	WBGene00010969
WBGene00001048	WBGene00022643
WBGene00020234	WBGene00011794
WBGene00011696	WBGene00018958
WBGene00011972	WBGene00009717
WBGene00006843	WBGene00000053
WBGene00001022	WBGene00019290
WBGene00018995	WBGene00044121
WBGene00010418	WBGene00021941
WBGene00015173	WBGene00021279
WBGene00020592	WBGene00016817
WBGene00014098	WBGene00009724
WBGene00013580	WBGene00001089
WBGene00010620	WBGene00013872
WBGene00007621	WBGene00007152
WBGene00004732	WBGene00007693
WBGene00022970	WBGene00020616
WBGene00018285	WBGene00008213
WBGene00219826	WBGene00002141
WBGene00003590	WBGene00015889
WBGene00011962	WBGene00007169
WBGene00009207	WBGene00018295
WBGene00010574	WBGene00002067
WBGene00000874	WBGene00000556
WBGene00013348	WBGene00004212
WBGene00008339	WBGene00008352
WBGene00022099	WBGene00004041
WBGene00022118	WBGene00018213
WBGene00004459	WBGene00008226
WBGene00012562	WBGene00014703
WBGene00007235	WBGene00007811
WBGene00016837	WBGene00001006
WBGene00043057	WBGene00019934
WBGene00020090	WBGene00012239
WBGene00008683	WBGene00003071
WBGene00000798	WBGene00016221
WBGene00185088	WBGene00012302
WBGene00010891	WBGene00010361
WBGene00007025	WBGene00013762
WBGene00014202	WBGene00001073
WBGene00015143	WBGene00012222
WBGene00022276	WBGene00020237
WBGene00015940	WBGene00008301
WBGene00021277	WBGene00010045
WBGene00003661	WBGene00007728
WBGene00022589	WBGene00194733
WBGene00003815	WBGene00012749
WBGene00006722	WBGene00001623
WBGene00010439	WBGene00013027
WBGene00001808	WBGene00023410
WBGene00007012	WBGene00011314
WBGene00007089	WBGene00018697
WBGene00007784	WBGene00009274
WBGene00021810	WBGene00012823
WBGene00016888	WBGene00011168
WBGene00012974	WBGene00004234
WBGene00009563	WBGene00022889
WBGene00044305	WBGene00014153
WBGene00011647	WBGene00003518
WBGene00016630	WBGene00001587
WBGene00017084	WBGene00014300
WBGene00015091	WBGene00020343
WBGene00000507	WBGene00008993
WBGene00019983	WBGene00007569
WBGene00013040	WBGene00006746
WBGene00011003	WBGene00021380
WBGene00007947	WBGene00002252
WBGene00043156	WBGene00007339
WBGene00021211	WBGene00219316
WBGene00022759	WBGene00016671
WBGene00004342	WBGene00009465
WBGene00008841	WBGene00017309
WBGene00044310	WBGene00001368
WBGene00021629	WBGene00013166
WBGene00020738	WBGene00008300
WBGene00013724	WBGene00002039
WBGene00003794	WBGene00013539
WBGene00010225	WBGene00004859
WBGene00011813	WBGene00044153
WBGene00001001	WBGene00015393
WBGene00010546	WBGene00010385
WBGene00013720	WBGene00045400
WBGene00000765	WBGene00014233
WBGene00077569	WBGene00022743
WBGene00044065	WBGene00000739
WBGene00015922	WBGene00011099
WBGene00004152	WBGene00016883
WBGene00009665	WBGene00017904
WBGene00020374	WBGene00005083
WBGene00013248	WBGene00014055
WBGene00004422	WBGene00003915
WBGene00012543	WBGene00021124
WBGene00004914	WBGene00006591
WBGene00004881	WBGene00019372
WBGene00011344	WBGene00020045
WBGene00018776	WBGene00010566
WBGene00018357	WBGene00000700
WBGene00007105	WBGene00008997
WBGene00016391	WBGene00008583
WBGene00020687	WBGene00014099
WBGene00013925	WBGene00001476
WBGene00017578	WBGene00015925
WBGene00018848	WBGene00021343
WBGene00021934	WBGene00044770
WBGene00018723	WBGene00020277
WBGene00001039	WBGene00255600
WBGene00000122	WBGene00015753
WBGene00004302	WBGene00018579
WBGene00011338	WBGene00044797
WBGene00020705	WBGene00189947
WBGene00021474	WBGene00022861
WBGene00016663	WBGene00000760
WBGene00011930	WBGene00000395
WBGene00012030	WBGene00008543
WBGene00010131	WBGene00022538
WBGene00013601	WBGene00009916
WBGene00044666	WBGene00018675
WBGene00011722	WBGene00012124
WBGene00004034	WBGene00012609
WBGene00004889	WBGene00044206
WBGene00007785	WBGene00018937
WBGene00002029	WBGene00020735
WBGene00004463	WBGene00020966
WBGene00015658	WBGene00022843
WBGene00013758	WBGene00000048
WBGene00012568	WBGene00015882
WBGene00013727	WBGene00016973
WBGene00019697	WBGene00010971
WBGene00010305	WBGene00007946
WBGene00021444	WBGene00016201
WBGene00015101	WBGene00001517
WBGene00022150	WBGene00008497
WBGene00007736	WBGene00008761
WBGene00008480	WBGene00011473
WBGene00017201	WBGene00018363
WBGene00011735	WBGene00006687
WBGene00001583	WBGene00000503
WBGene00006383	WBGene00004165
WBGene00016866	WBGene00019314
WBGene00001134	WBGene00020902
WBGene00011050	WBGene00008495
WBGene00008435	WBGene00019495
WBGene00006675	WBGene00017938
WBGene00022475	WBGene00021540
WBGene00010922	WBGene00013400
WBGene00010044	WBGene00010504
WBGene00001095	WBGene00015966
WBGene00018426	WBGene00050899
WBGene00007706	WBGene00007679
WBGene00008006	WBGene00045063
WBGene00044789	WBGene00001613
WBGene00013103	WBGene00019603
WBGene00015569	WBGene00001612
WBGene00013136	WBGene00000449
WBGene00022360	WBGene00004372
WBGene00008528	WBGene00013416
WBGene00010436	WBGene00008666
WBGene00006566	WBGene00015494
WBGene00016812	WBGene00017530
WBGene00004046	WBGene00015527
WBGene00021352	WBGene00021675
WBGene00018474	WBGene00022818
WBGene00002147	WBGene00077553
WBGene00005077	WBGene00007384
WBGene00012471	WBGene00020947
WBGene00012929	WBGene00001713
WBGene00021814	WBGene00021547
WBGene00021546	WBGene00013228
WBGene00009452	WBGene00002110
WBGene00021441	WBGene00007592
WBGene00000392	WBGene00005131
WBGene00017285	WBGene00011905
WBGene00022554	WBGene00017568
WBGene00016650	WBGene00021468
WBGene00020190	WBGene00017437
WBGene00015818	WBGene00008022
WBGene00000259	WBGene00016912
WBGene00006770	WBGene00008737
WBGene00020264	WBGene00014728
WBGene00022776	WBGene00015783
WBGene00019498	WBGene00009949
WBGene00015809	WBGene00001637
WBGene00001862	WBGene00016067
WBGene00018667	WBGene00016394
WBGene00011000	WBGene00006055
WBGene00010193	WBGene00003740
WBGene00017311	WBGene00011671
WBGene00004203	WBGene00008095
WBGene00019531	WBGene00016423
WBGene00017241	WBGene00235369
WBGene00044251	WBGene00017151
WBGene00019334	WBGene00022499
WBGene00006672	WBGene00011041
WBGene00018836	WBGene00005650
WBGene00018781	WBGene00006468
WBGene00018777	WBGene00016891
WBGene00014666	WBGene00009059
WBGene00010479	WBGene00008743
WBGene00004371	WBGene00003681
WBGene00003655	WBGene00001479
WBGene00019399	WBGene00164973
WBGene00014112	WBGene00013312
WBGene00009367	WBGene00015948
WBGene00019343	WBGene00003847
WBGene00022857	WBGene00013379
WBGene00012696	WBGene00219587
WBGene00017776	WBGene00011381
WBGene00003961	WBGene00016340
WBGene00008405	WBGene00008776
WBGene00014022	WBGene00007593
WBGene00001660	WBGene00022581
WBGene00017829	WBGene00006620
WBGene00003221	WBGene00021653
WBGene00013639	WBGene00008426
WBGene00011271	WBGene00021116
WBGene00008003	WBGene00011369
WBGene00008040	WBGene00003243
WBGene00016993	WBGene00017909
WBGene00017235	WBGene00012915
WBGene00019479	WBGene00019773
WBGene00012237	WBGene00007250
WBGene00012474	WBGene00010742
WBGene00021551	WBGene00044270
WBGene00021076	WBGene00008186
WBGene00004888	WBGene00011197
WBGene00010908	WBGene00003400
WBGene00016524	WBGene00010870
WBGene00008419	WBGene00020011
WBGene00010161	WBGene00017481
WBGene00006946	WBGene00194701
WBGene00002046	WBGene00018358
WBGene00004273	WBGene00015680
WBGene00017261	WBGene00000979
WBGene00015425	WBGene00019674
WBGene00006465	WBGene00011185
WBGene00016652	WBGene00013116
WBGene00016357	WBGene00020426
WBGene00022199	WBGene00010899
WBGene00004322	WBGene00019022
WBGene00015405	WBGene00017172
WBGene00001811	WBGene00013841
WBGene00009865	WBGene00001559
WBGene00012977	WBGene00001694
WBGene00020402	WBGene00011768
WBGene00000163	WBGene00195209
WBGene00015640	WBGene00015356
WBGene00006613	WBGene00018374
WBGene00012734	WBGene00001730
WBGene00020994	WBGene00022819
WBGene00022277	WBGene00020615
WBGene00006997	WBGene00022313
WBGene00006503	WBGene00012704
WBGene00015296	WBGene00011053
WBGene00021921	WBGene00020529
WBGene00018140	WBGene00018952
WBGene00021902	WBGene00011559
WBGene00021442	WBGene00018702
WBGene00017834	WBGene00002057
WBGene00020955	WBGene00010684
WBGene00020423	WBGene00017678
WBGene00019121	WBGene00021711
WBGene00021560	WBGene00021643
WBGene00010052	WBGene00015421
WBGene00020908	WBGene00020125
WBGene00006382	WBGene00012757
WBGene00011528	WBGene00219689
WBGene00009290	WBGene00001575
WBGene00015635	WBGene00016396
WBGene00002131	WBGene00018261
WBGene00018317	WBGene00007324
WBGene00004704	WBGene00255728
WBGene00011435	WBGene00004281
WBGene00010251	WBGene00017869
WBGene00007088	WBGene00015704
WBGene00011608	WBGene00009965
WBGene00021771	WBGene00219362
WBGene00007623	WBGene00004793
WBGene00008120	WBGene00021388
WBGene00007137	WBGene00009238
WBGene00016582	WBGene00044909
WBGene00004389	WBGene00000674
WBGene00000550	WBGene00011479
WBGene00016384	WBGene00022608
WBGene00044650	WBGene00012684
WBGene00009120	WBGene00007424
WBGene00018007	WBGene00044021
WBGene00007731	WBGene00009903
WBGene00018793	WBGene00003675
WBGene00016739	WBGene00017515
WBGene00009736	WBGene00014155
WBGene00017456	WBGene00007220
WBGene00016002	WBGene00013055
WBGene00019006	WBGene00016979
WBGene00016113	WBGene00019300
WBGene00195085	WBGene00022786
WBGene00018732	WBGene00006962
WBGene00045249	WBGene00007904
WBGene00011740	WBGene00018448
WBGene00007444	WBGene00013401
WBGene00012780	WBGene00000723
WBGene00000543	WBGene00003653
WBGene00011308	WBGene00010859
WBGene00005662	WBGene00008282
WBGene00006415	WBGene00020720
WBGene00006397	WBGene00000858
WBGene00013732	WBGene00019667
WBGene00007561	WBGene00194678
WBGene00012694	WBGene00022231
WBGene00019246	WBGene00043986
WBGene00006430	WBGene00021645
WBGene00016019	WBGene00008954
WBGene00010897	WBGene00021360
WBGene00013558	WBGene00022630
WBGene00021905	WBGene00022130
WBGene00017818	WBGene00001054
WBGene00002080	WBGene00001953
WBGene00004166	WBGene00021445
WBGene00011980	WBGene00011444
WBGene00020498	WBGene00015369
WBGene00044290	WBGene00008076
WBGene00004051	WBGene00018750
WBGene00021507	WBGene00003966
WBGene00019943	WBGene00018587
WBGene00010726	WBGene00016903
WBGene00007581	WBGene00020634
WBGene00002238	WBGene00011261
WBGene00013557	WBGene00008693
WBGene00007027	WBGene00020149
WBGene00004884	WBGene00016324
WBGene00014965	WBGene00013534
WBGene00019245	WBGene00219547
WBGene00013691	WBGene00012891
WBGene00007443	WBGene00011383
WBGene00003423	WBGene00021975
WBGene00001284	WBGene00011850
WBGene00006968	WBGene00019580
WBGene00016601	WBGene00018763
WBGene00013268	WBGene00002037
WBGene00022782	WBGene00003648
WBGene00002694	WBGene00016052
WBGene00003812	WBGene00021254
WBGene00010843	WBGene00006193
WBGene00015702	WBGene00006621
WBGene00012931	WBGene00012224
WBGene00000900	WBGene00007862
WBGene00013643	WBGene00014989
WBGene00022134	WBGene00011238
WBGene00019808	WBGene00012938
WBGene00015205	WBGene00007214
WBGene00022534	WBGene00019435
WBGene00017919	WBGene00013439
WBGene00007237	WBGene00007423
WBGene00044690	WBGene00017381
WBGene00000206	WBGene00017447
WBGene00010369	WBGene00008812
WBGene00019686	WBGene00013755
WBGene00009505	WBGene00015148
WBGene00001793	WBGene00010269
WBGene00009645	WBGene00018041
WBGene00004752	WBGene00020280
WBGene00007918	WBGene00016429
WBGene00021901	WBGene00019166
WBGene00021646	WBGene00011335
WBGene00009624	WBGene00044552
WBGene00010274	WBGene00012532
WBGene00008344	WBGene00013761
WBGene00016261	WBGene00009018
WBGene00011054	WBGene00016555
WBGene00003085	WBGene00012306
WBGene00022393	WBGene00006745
WBGene00022447	WBGene00020598
WBGene00020999	WBGene00022474
WBGene00004916	WBGene00004154
WBGene00021049	WBGene00016565
WBGene00007386	WBGene00017312
WBGene00010486	WBGene00001045
WBGene00019962	WBGene00019060
WBGene00002986	WBGene00020490
WBGene00003390	WBGene00016193
WBGene00009052	WBGene00007440
WBGene00013885	WBGene00019404
WBGene00000939	WBGene00018468
WBGene00017313	WBGene00019830
WBGene00003186	WBGene00007252
WBGene00015554	WBGene00016626
WBGene00019762	WBGene00017327
WBGene00008775	WBGene00013520
WBGene00018156	WBGene00014241
WBGene00012342	WBGene00013374
WBGene00018802	WBGene00001438
WBGene00019361	WBGene00018018
WBGene00011959	WBGene00006822
WBGene00010734	WBGene00206536
WBGene00004917	WBGene00011073
WBGene00000533	WBGene00016044
WBGene00017166	WBGene00007734
WBGene00013598	WBGene00012533
WBGene00006751	WBGene00013289
WBGene00012031	WBGene00020837
WBGene00006491	WBGene00016265
WBGene00235102	WBGene00009337
WBGene00021872	WBGene00006985
WBGene00003826	WBGene00022487
WBGene00017159	WBGene00011517
WBGene00022737	WBGene00009582
WBGene00004381	WBGene00044612
WBGene00000764	WBGene00010179
WBGene00001058	WBGene00021052
WBGene00000499	WBGene00015005
WBGene00020442	WBGene00009800
WBGene00019987	WBGene00021918
WBGene00011058	WBGene00001159
WBGene00021906	WBGene00022648
WBGene00009141	WBGene00007116
WBGene00021000	WBGene00007275
WBGene00003469	WBGene00004169
WBGene00012928	WBGene00012189
WBGene00017017	WBGene00020260
WBGene00010038	WBGene00008222
WBGene00004336	WBGene00003769
WBGene00016333	WBGene00012531
WBGene00017284	WBGene00008607
WBGene00013302	WBGene00008799
WBGene00009370	WBGene00009193
WBGene00008224	WBGene00006363
WBGene00012205	WBGene00009560
WBGene00015515	WBGene00009843
WBGene00000281	WBGene00022155
WBGene00017686	WBGene00003093
WBGene00009069	WBGene00018035
WBGene00044412	WBGene00018533
WBGene00009735	WBGene00016013
WBGene00015769	WBGene00017067
WBGene00021751	WBGene00006063
WBGene00018305	WBGene00011364
WBGene00044080	WBGene00043998
WBGene00008317	WBGene00021903
WBGene00012781	WBGene00022519
WBGene00000889	WBGene00007228
WBGene00019008	WBGene00010851
WBGene00001813	WBGene00017745
WBGene00019026	WBGene00045183
WBGene00019264	WBGene00001819
WBGene00022185	WBGene00003843
WBGene00000814	WBGene00011904
WBGene00022646	WBGene00012420
WBGene00000840	WBGene00013124
WBGene00023209	WBGene00017597
WBGene00007090	WBGene00003516
WBGene00018689	WBGene00009743
WBGene00015989	WBGene00001204
WBGene00002262	WBGene00021059
WBGene00007927	WBGene00020991
WBGene00007718	WBGene00008079
WBGene00000466	WBGene00008803
WBGene00009123	WBGene00013559
WBGene00012315	WBGene00008390
WBGene00019120	WBGene00003248
WBGene00017831	WBGene00009241
WBGene00007352	WBGene00011321
WBGene00006699	WBGene00022397
WBGene00006463	WBGene00008949
WBGene00010626	WBGene00003844
WBGene00001509	WBGene00011495
WBGene00022056	WBGene00002142
WBGene00008400	WBGene00008746
WBGene00007826	WBGene00003553
WBGene00013306	WBGene00020708
WBGene00016402	WBGene00000191
WBGene00012203	WBGene00007242
WBGene00006385	WBGene00017290
WBGene00022222	WBGene00015793
WBGene00001026	WBGene00003249
WBGene00012418	WBGene00000516
WBGene00019821	WBGene00003497
WBGene00022368	WBGene00023395
WBGene00020957	WBGene00015631
WBGene00003392	WBGene00007461
WBGene00003798	WBGene00017366
WBGene00000112	WBGene00021158
WBGene00001812	WBGene00000266
WBGene00019260	WBGene00007691
WBGene00013078	WBGene00010453
WBGene00019993	WBGene00009649
WBGene00012659	WBGene00021415
WBGene00013723	WBGene00008038
WBGene00010892	WBGene00022698
WBGene00007190	WBGene00002497
WBGene00000530	WBGene00045308
WBGene00008346	WBGene00008547
WBGene00003078	WBGene00015692
WBGene00018088	WBGene00019473
WBGene00020398	WBGene00011137
WBGene00019561	WBGene00009752
WBGene00013734	WBGene00011400
WBGene00013214	WBGene00012779
WBGene00019778	WBGene00020418
WBGene00010427	WBGene00020262
WBGene00019820	WBGene00007317
WBGene00044082	WBGene00000267
WBGene00009445	WBGene00077525
WBGene00007913	WBGene00020160
WBGene00003064	WBGene00011184
WBGene00044924	WBGene00012776
WBGene00016277	WBGene00009503
WBGene00016432	WBGene00009408
WBGene00001485	WBGene00016029
WBGene00012951	WBGene00008994
WBGene00014234	WBGene00011592
WBGene00022855	WBGene00013541
WBGene00006516	WBGene00014836
WBGene00013924	WBGene00009412
WBGene00001443	WBGene00015030
WBGene00011522	WBGene00008342
WBGene00003789	WBGene00011004
WBGene00007760	WBGene00009306
WBGene00006934	WBGene00016842
WBGene00011743	WBGene00219699
WBGene00015866	WBGene00000789
WBGene00015022	WBGene00018871
WBGene00017642	WBGene00015437
WBGene00022388	WBGene00044448
WBGene00007217	WBGene00009480
WBGene00001090	WBGene00000992
WBGene00018638	WBGene00019480
WBGene00014240	WBGene00001331
WBGene00020335	WBGene00020330
WBGene00007023	WBGene00015298
WBGene00009884	WBGene00011108
WBGene00015739	WBGene00010558
WBGene00007113	WBGene00013495
WBGene00004723	WBGene00004903
WBGene00003009	WBGene00017914
WBGene00020027	WBGene00020366
WBGene00007588	WBGene00019546
WBGene00009256	WBGene00007583
WBGene00012458	WBGene00021915
WBGene00004029	WBGene00001650
WBGene00016167	WBGene00020066
WBGene00010844	WBGene00010041
WBGene00010562	WBGene00003889
WBGene00002129	WBGene00010424
WBGene00008434	WBGene00017633
WBGene00003993	WBGene00003094
WBGene00017482	WBGene00016481
WBGene00006735	WBGene00017060
WBGene00006352	WBGene00044250
WBGene00015943	WBGene00006814
WBGene00014139	WBGene00006747
WBGene00017699	WBGene00009935
WBGene00001029	WBGene00016516
WBGene00021740	WBGene00009482
WBGene00016541	WBGene00007044
WBGene00020464	WBGene00012396
WBGene00019978	WBGene00015767
WBGene00000227	WBGene00007139
WBGene00002271	WBGene00022795
WBGene00022153	WBGene00019237
WBGene00011599	WBGene00219838
WBGene00009456	WBGene00009723
WBGene00003504	WBGene00017950
WBGene00018391	WBGene00004061
WBGene00008529	WBGene00019998
WBGene00010279	WBGene00016355
WBGene00012668	WBGene00008910
WBGene00017127	WBGene00006487
WBGene00006738	WBGene00004830
WBGene00000837	WBGene00005153
WBGene00003967	WBGene00013650
WBGene00044737	WBGene00014102
WBGene00007513	WBGene00004207
WBGene00008412	WBGene00021852
WBGene00013728	WBGene00006983
WBGene00020070	WBGene00018405
WBGene00016390	WBGene00018540
WBGene00016057	WBGene00008742
WBGene00006914	WBGene00013135
WBGene00020658	WBGene00012794
WBGene00022052	WBGene00002266
WBGene00014120	WBGene00010192
WBGene00009813	WBGene00001814
WBGene00013251	WBGene00003048
WBGene00004919	WBGene00006766
WBGene00008119	WBGene00015362
WBGene00013447	WBGene00016237
WBGene00194707	WBGene00011260
WBGene00009629	WBGene00007745
WBGene00002957	WBGene00021927
WBGene00000812	WBGene00009778
WBGene00013026	WBGene00006661
WBGene00007019	WBGene00000437
WBGene00004279	WBGene00015741
WBGene00007165	WBGene00015360
WBGene00006381	WBGene00001131
WBGene00016606	WBGene00012339
WBGene00022862	WBGene00017905
WBGene00020349	WBGene00009846
WBGene00017268	WBGene00013091
WBGene00007184	WBGene00013746
WBGene00011056	WBGene00013962
WBGene00018044	WBGene00011564
WBGene00015349	WBGene00013901
WBGene00017816	WBGene00016354
WBGene00022366	WBGene00001410
WBGene00020661	WBGene00235340
WBGene00016838	WBGene00018462
WBGene00021679	WBGene00008228
WBGene00019786	WBGene00001976
WBGene00007065	WBGene00010342
WBGene00000528	WBGene00015984
WBGene00001486	WBGene00000438
[truncated: 4,003 more rows]

## Sheet: gravid adult vs L4
Gravid adults vs L4 larvae
UP in gravid adults	DOWN in gravid adults
WBGene00000158	WBGene00021627
WBGene00020115	WBGene00000626
WBGene00020437	WBGene00000711
WBGene00018846	WBGene00004394
WBGene00009583	WBGene00000748
WBGene00009307	WBGene00000252
WBGene00010560	WBGene00000663
WBGene00011775	WBGene00000707
WBGene00012348	WBGene00000734
WBGene00020422	WBGene00000710
WBGene00007980	WBGene00000930
WBGene00020284	WBGene00000639
WBGene00016195	WBGene00021690
WBGene00011412	WBGene00000666
WBGene00010178	WBGene00008448
WBGene00001427	WBGene00000718
WBGene00001153	WBGene00004099
WBGene00000209	WBGene00044011
WBGene00014025	WBGene00000649
WBGene00003806	WBGene00021641
WBGene00001229	WBGene00017019
WBGene00004189	WBGene00001691
WBGene00004439	WBGene00006449
WBGene00020389	WBGene00010254
WBGene00011975	WBGene00000694
WBGene00013378	WBGene00000029
WBGene00016278	WBGene00011401
WBGene00000996	WBGene00000636
WBGene00003930	WBGene00000729
WBGene00017319	WBGene00020140
WBGene00013144	WBGene00008063
WBGene00021844	WBGene00016161
WBGene00015133	WBGene00009471
WBGene00010303	WBGene00009321
WBGene00011510	WBGene00008950
WBGene00006497	WBGene00011379
WBGene00021506	WBGene00000655
WBGene00006794	WBGene00014238
WBGene00009002	WBGene00017114
WBGene00009012	WBGene00000251
WBGene00000041	WBGene00000601
WBGene00011482	WBGene00014665
WBGene00020683	WBGene00000719
WBGene00004276	WBGene00015030
WBGene00016977	WBGene00011617
WBGene00001334	WBGene00006044
WBGene00008459	WBGene00022680
WBGene00010408	WBGene00000653
WBGene00012244	WBGene00010679
WBGene00185067	WBGene00014183
WBGene00012714	WBGene00000024
WBGene00016489	WBGene00011548
WBGene00008920	WBGene00000030
WBGene00022678	WBGene00008661
WBGene00002335	WBGene00001074
WBGene00012193	WBGene00000735
WBGene00020682	WBGene00021791
WBGene00004274	WBGene00044109
WBGene00004382	WBGene00022079
WBGene00019162	WBGene00017550
WBGene00019076	WBGene00003057
WBGene00011773	WBGene00009492
WBGene00018339	WBGene00017059
WBGene00014083	WBGene00044163
WBGene00009974	WBGene00014240
WBGene00009092	WBGene00022753
WBGene00002152	WBGene00000704
WBGene00020348	WBGene00001067
WBGene00021009	WBGene00020531
WBGene00022766	WBGene00018121
WBGene00001405	WBGene00017955
WBGene00010770	WBGene00008313
WBGene00013343	WBGene00007461
WBGene00008455	WBGene00007688
WBGene00007786	WBGene00000603
WBGene00016395	WBGene00001066
WBGene00021628	WBGene00010869
WBGene00001168	WBGene00044446
WBGene00016790	WBGene00009079
WBGene00016116	WBGene00021968
WBGene00021613	WBGene00020890
WBGene00004930	WBGene00016839
WBGene00000424	WBGene00012638
WBGene00000542	WBGene00001944
WBGene00002045	WBGene00235383
WBGene00001094	WBGene00015689
WBGene00010075	WBGene00020864
WBGene00010721	WBGene00017802
WBGene00015232	WBGene00018573
WBGene00003825	WBGene00010241
WBGene00013735	WBGene00021110
WBGene00003609	WBGene00000602
WBGene00012386	WBGene00016516
WBGene00022042	WBGene00008001
WBGene00013958	WBGene00009377
WBGene00020185	WBGene00010246
WBGene00017101	WBGene00018253
WBGene00000187	WBGene00000753
WBGene00000896	WBGene00018143
WBGene00017245	WBGene00012937
WBGene00022427	WBGene00008074
WBGene00014772	WBGene00022085
WBGene00006945	WBGene00009708
WBGene00008430	WBGene00000647
WBGene00017286	WBGene00005017
WBGene00001081	WBGene00012379
WBGene00000508	WBGene00006553
WBGene00018161	WBGene00022621
WBGene00013151	WBGene00004903
WBGene00011857	WBGene00012809
WBGene00007312	WBGene00019216
WBGene00012646	WBGene00015453
WBGene00008134	WBGene00219326
WBGene00004185	WBGene00000683
WBGene00009734	WBGene00015422
WBGene00016702	WBGene00000743
WBGene00013362	WBGene00000678
WBGene00006626	WBGene00000672
WBGene00015538	WBGene00018004
WBGene00001230	WBGene00015106
WBGene00004457	WBGene00008154
WBGene00003060	WBGene00016388
WBGene00004015	WBGene00019459
WBGene00001498	WBGene00012912
WBGene00009514	WBGene00018895
WBGene00013730	WBGene00017213
WBGene00006935	WBGene00008556
WBGene00021900	WBGene00015305
WBGene00012544	WBGene00016398
WBGene00001638	WBGene00086554
WBGene00021563	WBGene00018127
WBGene00006701	WBGene00020356
WBGene00010564	WBGene00017542
WBGene00019537	WBGene00015024
WBGene00019959	WBGene00015931
WBGene00001231	WBGene00007530
WBGene00020717	WBGene00019151
WBGene00003568	WBGene00013785
WBGene00001632	WBGene00008235
WBGene00004315	WBGene00000256
WBGene00014204	WBGene00000596
WBGene00018762	WBGene00008658
WBGene00018769	WBGene00010933
WBGene00001233	WBGene00008299
WBGene00001815	WBGene00009313
WBGene00022235	WBGene00002208
WBGene00002083	WBGene00019810
WBGene00002254	WBGene00012249
WBGene00000268	WBGene00020841
WBGene00022306	WBGene00008383
WBGene00000293	WBGene00020289
WBGene00010052	WBGene00007714
WBGene00001689	WBGene00010634
WBGene00008132	WBGene00016212
WBGene00020269	WBGene00195068
WBGene00009128	WBGene00015026
WBGene00015186	WBGene00138719
WBGene00021973	WBGene00013449
WBGene00015920	WBGene00007570
WBGene00012097	WBGene00010728
WBGene00001393	WBGene00020533
WBGene00015778	WBGene00010091
WBGene00016142	WBGene00007323
WBGene00013029	WBGene00017743
WBGene00019733	WBGene00018580
WBGene00021784	WBGene00017869
WBGene00077771	WBGene00004098
WBGene00021327	WBGene00019951
WBGene00020112	WBGene00012173
WBGene00004995	WBGene00009714
WBGene00016188	WBGene00007823
WBGene00011156	WBGene00011536
WBGene00004161	WBGene00044448
WBGene00016235	WBGene00010373
WBGene00010160	WBGene00000755
WBGene00018757	WBGene00019169
WBGene00018893	WBGene00010547
WBGene00011638	WBGene00001725
WBGene00012996	WBGene00000730
WBGene00019836	WBGene00010300
WBGene00020932	WBGene00014241
WBGene00014249	WBGene00018841
WBGene00011641	WBGene00010147
WBGene00007107	WBGene00044683
WBGene00013727	WBGene00012785
WBGene00016117	WBGene00015084
WBGene00001336	WBGene00020265
WBGene00021847	WBGene00000615
WBGene00013740	WBGene00002227
WBGene00016630	WBGene00044122
WBGene00001020	WBGene00009548
WBGene00016458	WBGene00019165
WBGene00000776	WBGene00015997
WBGene00008346	WBGene00020414
WBGene00011481	WBGene00011173
WBGene00021920	WBGene00008487
WBGene00185079	WBGene00018531
WBGene00001338	WBGene00012684
WBGene00004076	WBGene00021007
WBGene00006647	WBGene00016921
WBGene00000475	WBGene00011290
WBGene00013201	WBGene00007230
WBGene00006833	WBGene00011120
WBGene00002850	WBGene00007611
WBGene00021904	WBGene00009185
WBGene00011500	WBGene00045306
WBGene00016412	WBGene00021006
WBGene00015507	WBGene00016742
WBGene00001228	WBGene00001714
WBGene00002250	WBGene00015516
WBGene00011648	WBGene00014201
WBGene00020868	WBGene00018502
WBGene00008171	WBGene00018292
WBGene00010458	WBGene00001695
WBGene00008032	WBGene00002204
WBGene00012803	WBGene00014169
WBGene00044321	WBGene00000725
WBGene00012652	WBGene00010509
WBGene00012530	WBGene00022888
WBGene00001565	WBGene00005016
WBGene00000793	WBGene00007117
WBGene00019716	WBGene00007559
WBGene00003068	WBGene00015944
WBGene00009654	WBGene00044634
WBGene00022363	WBGene00018001
WBGene00021097	WBGene00000727
WBGene00000567	WBGene00010915
WBGene00002196	WBGene00020033
WBGene00045483	WBGene00018134
WBGene00021815	WBGene00022630
WBGene00010197	WBGene00008508
WBGene00011526	WBGene00007156
WBGene00018390	WBGene00015246
WBGene00011033	WBGene00006950
WBGene00003123	WBGene00016680
WBGene00000222	WBGene00007159
WBGene00021925	WBGene00007250
WBGene00015285	WBGene00004146
WBGene00017480	WBGene00019667
WBGene00020099	WBGene00017325
WBGene00019240	WBGene00013684
WBGene00004126	WBGene00022732
WBGene00009436	WBGene00020802
WBGene00001005	WBGene00018336
WBGene00012647	WBGene00009501
WBGene00001662	WBGene00194816
WBGene00018226	WBGene00000699
WBGene00004927	WBGene00017794
WBGene00013001	WBGene00009754
WBGene00019220	WBGene00015917
WBGene00003621	WBGene00044777
WBGene00012434	WBGene00044250
WBGene00015101	WBGene00012207
WBGene00006730	WBGene00019229
WBGene00007122	WBGene00017392
WBGene00000534	WBGene00004397
WBGene00011218	WBGene00013475
WBGene00017119	WBGene00013170
WBGene00012148	WBGene00021151
WBGene00020601	WBGene00020670
WBGene00044324	WBGene00016288
WBGene00000160	WBGene00018163
WBGene00001628	WBGene00022143
WBGene00021811	WBGene00044538
WBGene00006932	WBGene00007082
WBGene00002855	WBGene00004971
WBGene00013670	WBGene00013811
WBGene00012578	WBGene00017056
WBGene00189958	WBGene00020991
WBGene00044344	WBGene00018026
WBGene00011827	WBGene00007735
WBGene00004744	WBGene00195178
WBGene00009289	WBGene00016765
WBGene00019965	WBGene00022707
WBGene00000502	WBGene00003437
WBGene00021466	WBGene00016312
WBGene00018827	WBGene00010895
WBGene00020831	WBGene00018528
WBGene00004931	WBGene00021579
WBGene00018611	WBGene00008821
WBGene00016968	WBGene00010324
WBGene00013167	WBGene00013526
WBGene00001039	WBGene00012609
WBGene00012192	WBGene00009755
WBGene00006434	WBGene00015306
WBGene00021890	WBGene00014039
WBGene00003130	WBGene00010574
WBGene00001101	WBGene00013886
WBGene00044608	WBGene00018120
WBGene00000499	WBGene00220250
WBGene00016617	WBGene00019783
WBGene00020036	WBGene00015629
WBGene00012768	WBGene00018081
WBGene00045249	WBGene00016083
WBGene00021294	WBGene00002206
WBGene00007108	WBGene00008754
WBGene00021564	WBGene00044633
WBGene00016027	WBGene00022467
WBGene00013678	WBGene00011808
WBGene00019001	WBGene00017175
WBGene00004190	WBGene00015855
WBGene00013595	WBGene00008725
WBGene00018961	WBGene00011027
WBGene00022069	WBGene00000746
WBGene00021686	WBGene00044684
WBGene00000380	WBGene00014048
WBGene00022470	WBGene00020840
WBGene00018797	WBGene00012177
WBGene00015350	WBGene00013049
WBGene00000912	WBGene00016286
WBGene00007547	WBGene00008124
WBGene00013549	WBGene00004398
WBGene00206423	WBGene00019410
WBGene00022712	WBGene00022763
WBGene00020781	WBGene00008649
WBGene00011198	WBGene00014168
WBGene00004258	WBGene00019257
WBGene00011738	WBGene00016707
WBGene00012105	WBGene00014997
WBGene00009776	WBGene00016164
WBGene00010308	WBGene00008657
WBGene00017128	WBGene00009489
WBGene00004749	WBGene00016414
WBGene00022851	WBGene00009592
WBGene00007918	WBGene00016336
WBGene00012543	WBGene00020560
WBGene00007730	WBGene00011491
WBGene00004727	WBGene00194670
WBGene00021883	WBGene00016675
WBGene00021808	WBGene00010763
WBGene00010425	WBGene00022156
WBGene00015577	WBGene00019912
WBGene00020796	WBGene00018926
WBGene00008458	WBGene00017672
WBGene00011300	WBGene00007987
WBGene00013358	WBGene00019640
WBGene00014028	WBGene00010633
WBGene00020246	WBGene00008660
WBGene00009801	WBGene00000625
WBGene00007976	WBGene00013771
WBGene00011270	WBGene00010092
WBGene00013605	WBGene00007249
WBGene00001396	WBGene00015627
WBGene00019140	WBGene00009458
WBGene00008764	WBGene00007948
WBGene00044696	WBGene00012791
WBGene00013758	WBGene00007081
WBGene00011221	WBGene00003425
WBGene00003062	WBGene00019062
WBGene00018610	WBGene00012871
WBGene00019801	WBGene00011132
WBGene00008740	WBGene00007306
WBGene00018835	WBGene00019026
WBGene00001227	WBGene00008801
WBGene00004375	WBGene00013476
WBGene00002131	WBGene00077563
WBGene00007686	WBGene00010114
WBGene00013018	WBGene00018994
WBGene00006705	WBGene00023490
WBGene00015887	WBGene00013374
WBGene00021351	WBGene00016800
WBGene00016173	WBGene00020707
WBGene00010645	WBGene00007190
WBGene00014224	WBGene00077579
WBGene00003368	WBGene00008312
WBGene00012660	WBGene00012402
WBGene00006964	WBGene00014197
WBGene00006889	WBGene00004962
WBGene00011953	WBGene00011895
WBGene00013694	WBGene00021288
WBGene00022268	WBGene00021632
WBGene00001262	WBGene00006952
WBGene00013882	WBGene00077569
WBGene00019481	WBGene00000027
WBGene00019403	WBGene00012012
WBGene00009745	WBGene00022094
WBGene00009981	WBGene00018039
WBGene00001225	WBGene00010883
WBGene00013345	WBGene00017050
WBGene00022449	WBGene00013524
WBGene00007053	WBGene00006409
WBGene00004506	WBGene00011322
WBGene00003066	WBGene00022090
WBGene00016661	WBGene00019021
WBGene00010624	WBGene00013747
WBGene00007825	WBGene00013290
WBGene00020109	WBGene00044434
WBGene00012730	WBGene00013116
WBGene00021514	WBGene00001424
WBGene00021933	WBGene00017559
WBGene00013217	WBGene00022751
WBGene00016194	WBGene00018082
WBGene00020273	WBGene00194894
WBGene00002980	WBGene00015907
WBGene00003951	WBGene00013478
WBGene00022970	WBGene00008153
WBGene00009207	WBGene00022530
WBGene00022280	WBGene00010355
WBGene00012885	WBGene00003464
WBGene00011965	WBGene00010651
WBGene00010500	WBGene00013148
WBGene00013667	WBGene00016826
WBGene00013790	WBGene00008650
WBGene00018508	WBGene00006644
WBGene00009478	WBGene00044674
WBGene00016411	WBGene00015051
WBGene00021816	WBGene00007243
WBGene00011897	WBGene00015929
WBGene00018270	WBGene00017387
WBGene00138717	WBGene00045355
WBGene00006924	WBGene00017553
WBGene00022390	WBGene00008186
WBGene00016325	WBGene00009446
WBGene00018756	WBGene00008013
WBGene00009219	WBGene00015243
WBGene00021638	WBGene00010245
WBGene00010094	WBGene00007209
WBGene00017780	WBGene00000610
WBGene00018075	WBGene00007301
WBGene00004373	WBGene00015630
WBGene00012992	WBGene00016416
WBGene00001215	WBGene00013194
WBGene00000795	WBGene00022760
WBGene00009584	WBGene00011378
WBGene00011511	WBGene00020282
WBGene00015164	WBGene00009956
WBGene00185078	WBGene00015032
WBGene00010416	WBGene00017978
WBGene00044094	WBGene00015421
WBGene00022492	WBGene00018745
WBGene00016048	WBGene00010467
WBGene00009119	WBGene00000616
WBGene00000235	WBGene00013995
WBGene00012316	WBGene00044475
WBGene00002295	WBGene00011535
WBGene00004356	WBGene00015340
WBGene00006726	WBGene00009039
WBGene00019543	WBGene00011619
WBGene00017070	WBGene00016357
WBGene00000899	WBGene00007999
WBGene00021425	WBGene00012690
WBGene00019611	WBGene00020898
WBGene00020397	WBGene00009344
WBGene00003239	WBGene00018548
WBGene00008198	WBGene00011183
WBGene00004085	WBGene00008590
WBGene00022663	WBGene00045494
WBGene00009078	WBGene00015215
WBGene00008510	WBGene00021793
WBGene00011513	WBGene00007320
WBGene00010317	WBGene00007792
WBGene00010836	WBGene00011176
WBGene00020088	WBGene00021995
WBGene00022131	WBGene00017393
WBGene00001527	WBGene00000634
WBGene00021943	WBGene00007307
WBGene00018181	WBGene00013452
WBGene00022335	WBGene00011919
WBGene00001173	WBGene00020042
WBGene00185048	WBGene00006058
WBGene00021698	WBGene00003906
WBGene00019008	WBGene00013053
WBGene00013109	WBGene00012010
WBGene00013407	WBGene00019081
WBGene00015128	WBGene00015094
WBGene00001337	WBGene00006040
WBGene00044720	WBGene00021792
WBGene00018395	WBGene00009683
WBGene00007223	WBGene00007888
WBGene00022742	WBGene00022541
WBGene00001823	WBGene00019530
WBGene00001030	WBGene00014158
WBGene00008139	WBGene00001245
WBGene00016419	WBGene00010381
WBGene00010086	WBGene00008811
WBGene00018491	WBGene00007478
WBGene00019800	WBGene00000684
WBGene00017981	WBGene00013279
WBGene00006617	WBGene00020014
WBGene00021015	WBGene00004300
WBGene00012337	WBGene00003449
WBGene00004040	WBGene00011954
WBGene00001037	WBGene00018652
WBGene00045399	WBGene00019024
WBGene00001226	WBGene00016058
WBGene00013680	WBGene00017673
WBGene00000164	WBGene00012637
WBGene00003914	WBGene00044393
WBGene00011923	WBGene00044177
WBGene00011884	WBGene00014755
WBGene00003040	WBGene00015458
WBGene00016508	WBGene00009411
WBGene00008646	WBGene00044062
WBGene00006709	WBGene00013656
WBGene00019275	WBGene00017057
WBGene00016740	WBGene00020039
WBGene00013709	WBGene00015987
WBGene00000217	WBGene00014127
WBGene00022864	WBGene00003424
WBGene00016907	WBGene00011313
WBGene00220163	WBGene00007149
WBGene00010697	WBGene00008381
WBGene00016333	WBGene00009149
WBGene00009534	WBGene00018347
WBGene00012298	WBGene00017819
WBGene00015250	WBGene00009759
WBGene00019838	WBGene00018829
WBGene00011734	WBGene00009269
WBGene00003129	WBGene00002193
WBGene00003638	WBGene00007344
WBGene00003883	WBGene00011438
WBGene00008800	WBGene00044447
WBGene00013464	WBGene00008659
WBGene00022722	WBGene00235106
WBGene00012738	WBGene00023424
WBGene00011239	WBGene00003520
WBGene00050944	WBGene00020990
WBGene00003928	WBGene00000034
WBGene00010597	WBGene00011336
WBGene00012697	WBGene00010474
WBGene00021857	WBGene00000606
WBGene00007030	WBGene00020177
WBGene00004336	WBGene00009605
WBGene00000976	WBGene00001605
WBGene00020391	WBGene00044388
WBGene00018076	WBGene00015348
WBGene00011408	WBGene00016843
WBGene00021959	WBGene00020084
WBGene00003639	WBGene00015241
WBGene00001491	WBGene00022654
WBGene00006395	WBGene00006048
WBGene00012556	WBGene00009457
WBGene00021170	WBGene00007251
WBGene00017435	WBGene00021454
WBGene00019203	WBGene00018122
WBGene00016624	WBGene00000740
WBGene00021079	WBGene00017633
WBGene00016326	WBGene00018168
WBGene00016166	WBGene00077450
WBGene00010113	WBGene00021880
WBGene00012390	WBGene00015908
WBGene00021899	WBGene00010906
WBGene00018599	WBGene00009401
WBGene00019250	WBGene00008141
WBGene00012471	WBGene00022818
WBGene00003905	WBGene00017424
WBGene00020909	WBGene00013473
WBGene00010905	WBGene00077697
WBGene00000767	WBGene00014174
WBGene00013249	WBGene00018098
WBGene00014119	WBGene00022627
WBGene00021910	WBGene00012863
WBGene00007054	WBGene00014246
WBGene00013361	WBGene00019642
WBGene00003836	WBGene00021471
WBGene00019787	WBGene00013495
WBGene00016961	WBGene00013586
WBGene00009116	WBGene00007177
WBGene00001028	WBGene00021720
WBGene00019831	WBGene00017902
WBGene00020374	WBGene00235300
WBGene00010783	WBGene00022507
WBGene00000923	WBGene00010611
WBGene00021597	WBGene00019561
WBGene00013732	WBGene00010265
WBGene00001493	WBGene00013854
WBGene00016810	WBGene00022008
WBGene00013893	WBGene00050956
WBGene00000184	WBGene00007169
WBGene00017997	WBGene00004084
WBGene00018719	WBGene00001603
WBGene00016866	WBGene00018196
WBGene00006785	WBGene00012979
WBGene00006490	WBGene00014104
WBGene00000843	WBGene00007613
WBGene00011935	WBGene00044015
WBGene00006723	WBGene00000681
WBGene00004422	WBGene00045508
WBGene00011608	WBGene00014157
WBGene00011106	WBGene00011748
WBGene00020718	WBGene00011669
WBGene00010174	WBGene00044270
WBGene00006698	WBGene00007415
WBGene00017589	WBGene00011918
WBGene00021743	WBGene00021360
WBGene00000208	WBGene00019920
WBGene00016162	WBGene00018495
WBGene00016209	WBGene00014062
WBGene00013506	WBGene00020117
WBGene00011944	WBGene00044003
WBGene00001840	WBGene00011008
WBGene00013344	WBGene00003431
WBGene00021313	WBGene00003467
WBGene00015647	WBGene00007610
WBGene00016120	WBGene00012925
WBGene00016902	WBGene00018119
WBGene00003911	WBGene00020987
WBGene00009027	WBGene00004455
WBGene00003728	WBGene00017279
WBGene00006724	WBGene00009581
WBGene00017928	WBGene00019063
WBGene00012004	WBGene00020642
WBGene00016321	WBGene00020281
WBGene00022022	WBGene00009753
WBGene00017984	WBGene00011133
WBGene00022029	WBGene00007300
WBGene00011029	WBGene00003462
WBGene00012908	WBGene00007269
WBGene00002271	WBGene00044569
WBGene00010496	WBGene00009893
WBGene00003073	WBGene00009143
WBGene00011804	WBGene00009680
WBGene00013359	WBGene00000389
WBGene00014022	WBGene00020416
WBGene00018901	WBGene00044896
WBGene00010435	WBGene00003446
WBGene00012465	WBGene00044979
WBGene00010897	WBGene00021889
WBGene00001566	WBGene00010650
WBGene00001648	WBGene00022038
WBGene00008841	WBGene00011295
WBGene00006478	WBGene00019015
WBGene00013168	WBGene00010366
WBGene00012934	WBGene00003469
WBGene00013075	WBGene00000033
WBGene00013766	WBGene00010544
WBGene00013181	WBGene00019756
WBGene00018890	WBGene00002186
WBGene00001007	WBGene00003463
WBGene00000970	WBGene00235359
WBGene00001043	WBGene00021115
WBGene00003950	WBGene00000667
WBGene00008555	WBGene00015661
WBGene00017348	WBGene00013858
WBGene00019747	WBGene00003457
WBGene00002344	WBGene00012689
WBGene00001591	WBGene00021608
WBGene00006489	WBGene00012749
WBGene00016739	WBGene00009749
WBGene00013591	WBGene00018301
WBGene00011303	WBGene00194647
WBGene00016391	WBGene00020353
WBGene00022211	WBGene00012636
WBGene00022534	WBGene00017351
WBGene00012756	WBGene00016440
WBGene00012829	WBGene00010167
WBGene00001497	WBGene00021398
WBGene00002043	WBGene00003460
WBGene00003924	WBGene00077696
WBGene00019274	WBGene00015688
WBGene00000410	WBGene00016327
WBGene00022366	WBGene00009402
WBGene00007443	WBGene00020223
WBGene00012712	WBGene00010612
WBGene00015184	WBGene00010948
WBGene00006375	WBGene00017058
WBGene00001744	WBGene00003468
WBGene00013738	WBGene00011911
WBGene00010251	WBGene00013700
WBGene00013550	WBGene00011472
WBGene00003922	WBGene00017112
WBGene00004138	WBGene00009355
WBGene00009276	WBGene00016382
WBGene00003927	WBGene00016596
WBGene00017125	WBGene00003443
WBGene00021324	WBGene00006051
WBGene00002066	WBGene00003465
WBGene00001406	WBGene00011533
WBGene00004206	WBGene00020040
WBGene00010193	WBGene00014154
WBGene00000074	WBGene00016196
WBGene00004914	WBGene00019425
WBGene00022491	WBGene00010969
WBGene00018045	WBGene00043147
WBGene00009139	WBGene00022133
WBGene00009211	WBGene00020713
WBGene00019893	WBGene00007794
WBGene00015346	WBGene00022889
WBGene00021543	WBGene00019096
WBGene00015552	WBGene00013192
WBGene00022365	WBGene00017803
WBGene00022516	WBGene00019236
WBGene00023450	WBGene00020187
WBGene00016123	WBGene00020860
WBGene00017537	WBGene00008949
WBGene00003079	WBGene00022652
WBGene00006590	WBGene00012169
WBGene00015509	WBGene00003452
WBGene00013034	WBGene00044909
WBGene00011562	WBGene00015331
WBGene00008409	WBGene00016807
WBGene00010923	WBGene00007869
WBGene00001017	WBGene00018031
WBGene00013189	WBGene00044912
WBGene00009260	WBGene00008935
WBGene00010230	WBGene00012008
WBGene00007018	WBGene00000646
WBGene00019983	WBGene00000747
WBGene00020110	WBGene00009685
WBGene00014811	WBGene00044810
WBGene00007927	WBGene00007308
WBGene00013808	WBGene00004139
WBGene00003920	WBGene00011789
WBGene00003851	WBGene00016153
WBGene00004468	WBGene00015006
WBGene00017675	WBGene00021489
WBGene00011306	WBGene00194787
WBGene00013499	WBGene00015615
WBGene00002244	WBGene00012223
WBGene00016652	WBGene00017386
WBGene00018935	WBGene00020032
WBGene00013348	WBGene00022628
WBGene00019241	WBGene00022287
WBGene00019946	WBGene00013775
WBGene00002804	WBGene00011024
WBGene00021657	WBGene00020598
WBGene00011144	WBGene00010992
WBGene00017763	WBGene00007274
WBGene00002153	WBGene00022778
WBGene00004248	WBGene00010900
WBGene00017166	WBGene00004127
WBGene00002005	WBGene00000594
WBGene00007943	WBGene00019406
WBGene00010757	WBGene00020105
WBGene00013002	WBGene00255375
WBGene00018852	WBGene00009016
WBGene00004063	WBGene00010108
WBGene00016561	WBGene00017179
WBGene00009498	WBGene00008772
WBGene00008317	WBGene00005013
WBGene00004897	WBGene00044911
WBGene00004760	WBGene00017068
WBGene00016121	WBGene00044216
WBGene00004918	WBGene00019112
WBGene00017385	WBGene00043986
WBGene00001431	WBGene00194864
WBGene00004089	WBGene00022064
WBGene00020268	WBGene00011214
WBGene00016400	WBGene00003432
WBGene00010909	WBGene00016287
WBGene00044745	WBGene00011467
WBGene00011488	WBGene00021878
WBGene00017062	WBGene00018124
WBGene00006710	WBGene00018158
WBGene00021057	WBGene00255728
WBGene00011580	WBGene00077691
WBGene00017373	WBGene00013058
WBGene00018904	WBGene00010831
WBGene00017372	WBGene00013823
WBGene00011123	WBGene00017052
WBGene00008439	WBGene00018563
WBGene00000292	WBGene00018706
WBGene00019698	WBGene00009031
WBGene00018044	WBGene00022754
WBGene00012142	WBGene00016946
WBGene00022371	WBGene00012429
WBGene00011302	WBGene00020715
WBGene00001411	WBGene00016132
WBGene00003947	WBGene00006509
WBGene00016589	WBGene00043743
WBGene00013462	WBGene00009449
WBGene00015266	WBGene00008180
WBGene00004249	WBGene00009681
WBGene00009336	WBGene00006053
WBGene00000800	WBGene00005085
WBGene00004016	WBGene00007380
WBGene00000962	WBGene00013621
WBGene00008117	WBGene00009502
WBGene00021159	WBGene00022833
WBGene00000199	WBGene00019601
WBGene00018008	WBGene00016239
WBGene00015927	WBGene00007584
WBGene00003637	WBGene00019086
WBGene00020097	WBGene00014100
WBGene00013597	WBGene00017020
WBGene00013691	WBGene00017073
WBGene00007690	WBGene00021650
WBGene00006715	WBGene00018087
WBGene00004879	WBGene00001716
WBGene00007626	WBGene00012754
WBGene00219826	WBGene00012401
WBGene00000196	WBGene00021908
WBGene00009084	WBGene00012870
WBGene00013422	WBGene00011795
WBGene00007514	WBGene00011910
WBGene00018017	WBGene00022679
WBGene00018782	WBGene00007337
WBGene00012196	WBGene00012711
WBGene00018154	WBGene00003534
WBGene00009045	WBGene00194916
WBGene00044061	WBGene00015193
WBGene00013894	WBGene00044476
WBGene00020296	WBGene00014184
WBGene00007047	WBGene00008724
WBGene00013225	WBGene00016825
WBGene00000565	WBGene00007537
WBGene00013030	WBGene00015628
WBGene00014135	WBGene00011515
WBGene00017849	WBGene00020350
WBGene00000201	WBGene00235294
WBGene00003047	WBGene00000021
WBGene00022738	WBGene00017817
WBGene00006512	WBGene00021302
WBGene00008398	WBGene00012357
WBGene00006430	WBGene00010267
WBGene00008576	WBGene00017172
WBGene00003477	WBGene00021380
WBGene00021985	WBGene00003435
WBGene00009729	WBGene00003438
WBGene00001635	WBGene00021265
WBGene00012968	WBGene00017998
WBGene00007145	WBGene00011405
WBGene00012359	WBGene00003470
WBGene00021334	WBGene00021625
WBGene00007906	WBGene00011790
WBGene00006498	WBGene00013318
WBGene00010204	WBGene00020984
WBGene00008934	WBGene00009704
WBGene00006520	WBGene00044724
WBGene00001055	WBGene00003448
WBGene00003952	WBGene00000741
WBGene00020182	WBGene00018135
WBGene00000381	WBGene00019626
WBGene00015555	WBGene00021381
WBGene00012550	WBGene00007998
WBGene00004286	WBGene00018178
WBGene00004305	WBGene00009782
WBGene00018419	WBGene00050940
WBGene00012362	WBGene00013723
WBGene00016621	WBGene00008230
WBGene00007101	WBGene00007601
WBGene00007712	WBGene00012260
WBGene00012904	WBGene00008259
WBGene00014746	WBGene00013069
WBGene00009772	WBGene00019949
WBGene00002223	WBGene00007996
WBGene00016490	WBGene00009682
WBGene00000990	WBGene00009028
WBGene00010231	WBGene00015211
WBGene00013078	WBGene00011178
WBGene00012780	WBGene00013956
WBGene00015008	WBGene00006954
WBGene00003923	WBGene00020372
WBGene00013177	WBGene00077576
WBGene00012988	WBGene00015049
WBGene00019009	WBGene00000689
WBGene00002074	WBGene00004965
WBGene00009735	WBGene00015893
WBGene00020502	WBGene00021993
WBGene00018679	WBGene00020597
WBGene00021868	WBGene00021113
WBGene00012566	WBGene00021010
WBGene00016509	WBGene00008870
WBGene00012606	WBGene00019184
WBGene00011000	WBGene00019950
WBGene00013718	WBGene00020072
WBGene00011224	WBGene00194703
WBGene00002230	WBGene00018296
WBGene00003074	WBGene00043053
WBGene00013376	WBGene00019430
WBGene00000223	WBGene00003542
WBGene00001708	WBGene00014805
WBGene00006755	WBGene00016512
WBGene00010015	WBGene00019785
WBGene00019433	WBGene00044744
WBGene00007386	WBGene00016211
WBGene00003067	WBGene00022876
WBGene00021004	WBGene00006625
WBGene00020068	WBGene00012115
WBGene00021395	WBGene00194788
WBGene00021924	WBGene00009024
WBGene00012973	WBGene00007457
WBGene00007436	WBGene00009693
WBGene00020549	WBGene00235281
WBGene00015450	WBGene00010247
WBGene00015007	WBGene00018737
WBGene00004980	WBGene00018123
WBGene00044253	WBGene00018083
WBGene00020600	WBGene00014170
WBGene00006529	WBGene00009752
WBGene00011639	WBGene00017438
WBGene00008532	WBGene00017218
WBGene00008053	WBGene00007448
WBGene00010284	WBGene00020534
WBGene00020345	WBGene00005651
WBGene00007287	WBGene00016185
WBGene00017964	WBGene00016054
WBGene00008939	WBGene00007335
WBGene00050941	WBGene00016950
WBGene00012666	WBGene00009573
WBGene00000231	WBGene00015339
WBGene00007928	WBGene00044018
WBGene00021387	WBGene00014129
WBGene00000762	WBGene00013052
WBGene00000159	WBGene00009550
WBGene00021476	WBGene00194701
WBGene00021475	WBGene00045108
WBGene00044355	WBGene00018487
WBGene00000095	WBGene00017212
WBGene00022361	WBGene00044805
WBGene00002263	WBGene00007795
WBGene00007355	WBGene00013130
WBGene00013739	WBGene00009281
WBGene00016341	WBGene00000691
WBGene00018341	WBGene00194700
WBGene00022765	WBGene00194932
WBGene00021739	WBGene00014857
WBGene00019941	WBGene00016949
WBGene00008919	WBGene00014128
WBGene00017777	WBGene00016605
WBGene00022367	WBGene00021067
WBGene00000379	WBGene00022747
WBGene00001019	WBGene00010464
WBGene00003583	WBGene00004120
WBGene00013880	WBGene00020071
WBGene00004348	WBGene00011134
WBGene00018863	WBGene00016447
WBGene00018987	WBGene00015467
WBGene00007587	WBGene00008155
WBGene00017749	WBGene00015994
WBGene00015559	WBGene00013357
WBGene00018765	WBGene00018930
WBGene00003622	WBGene00009398
WBGene00015816	WBGene00013999
WBGene00004679	WBGene00017305
WBGene00012643	WBGene00011909
WBGene00021423	WBGene00017851
WBGene00006708	WBGene00044346
WBGene00014058	WBGene00017853
WBGene00012858	WBGene00008092
WBGene00001086	WBGene00014813
WBGene00021473	WBGene00014703
WBGene00004053	WBGene00022780
WBGene00001209	WBGene00018497
WBGene00008415	WBGene00011174
WBGene00022865	WBGene00206502
WBGene00008078	WBGene00022708
WBGene00003948	WBGene00014179
WBGene00016460	WBGene00007569
WBGene00007609	WBGene00050915
WBGene00004405	WBGene00003450
WBGene00009976	WBGene00016541
WBGene00011828	WBGene00006689
WBGene00000883	WBGene00194839
WBGene00017273	WBGene00017636
WBGene00001057	WBGene00010468
WBGene00020938	WBGene00015142
WBGene00010803	WBGene00007382
WBGene00019837	WBGene00013471
WBGene00012804	WBGene00015103
WBGene00006769	WBGene00000701
WBGene00004922	WBGene00010486
WBGene00003077	WBGene00000637
WBGene00004466	WBGene00044229
WBGene00017342	WBGene00005650
WBGene00000378	WBGene00016053
WBGene00021549	WBGene00018359
WBGene00007882	WBGene00000687
WBGene00002238	WBGene00019191
WBGene00004175	WBGene00008994
WBGene00017830	WBGene00138711
WBGene00020200	WBGene00013801
WBGene00010293	WBGene00007563
WBGene00012365	WBGene00015360
WBGene00017291	WBGene00011114
WBGene00020886	WBGene00015616
WBGene00005000	WBGene00015992
WBGene00012459	WBGene00016105
WBGene00011280	WBGene00012827
WBGene00001034	WBGene00000702
WBGene00006331	WBGene00019461
WBGene00003587	WBGene00014854
WBGene00012665	WBGene00255598
WBGene00000120	WBGene00008150
WBGene00045272	WBGene00007639
WBGene00004783	WBGene00044333
WBGene00017885	WBGene00010510
WBGene00010842	WBGene00017520
WBGene00009851	WBGene00015820
WBGene00016844	WBGene00018505
WBGene00020968	WBGene00013304
WBGene00021088	WBGene00194737
WBGene00000247	WBGene00013879
WBGene00003636	WBGene00018000
WBGene00009552	WBGene00008559
WBGene00014012	WBGene00021996
WBGene00004151	WBGene00050875
WBGene00004705	WBGene00010760
WBGene00014202	WBGene00206368
WBGene00003415	WBGene00007305
WBGene00017160	WBGene00013367
WBGene00010847	WBGene00010743
WBGene00010295	WBGene00008449
WBGene00001088	WBGene00003456
WBGene00011591	WBGene00001070
WBGene00014194	WBGene00018981
WBGene00021831	WBGene00018969
WBGene00020383	WBGene00020435
WBGene00006608	WBGene00017018
WBGene00008664	WBGene00003444
WBGene00011561	WBGene00009695
WBGene00010890	WBGene00012087
WBGene00021193	WBGene00004998
WBGene00022350	WBGene00007356
WBGene00007235	WBGene00018575
WBGene00010259	WBGene00008215
WBGene00018145	WBGene00077582
WBGene00012998	WBGene00235305
WBGene00017735	WBGene00009463
WBGene00020705	WBGene00008433
WBGene00007586	WBGene00016358
WBGene00000123	WBGene00044298
WBGene00012126	WBGene00012250
WBGene00011867	WBGene00022705
WBGene00012734	WBGene00194912
WBGene00001660	WBGene00077519
WBGene00044758	WBGene00044552
WBGene00011349	WBGene00050879
WBGene00003925	WBGene00020342
WBGene00004706	WBGene00007354
WBGene00014916	WBGene00016598
WBGene00014111	WBGene00019501
WBGene00022087	WBGene00015645
WBGene00219425	WBGene00009549
WBGene00018431	WBGene00022229
WBGene00004917	WBGene00017910
WBGene00004317	WBGene00007868
WBGene00019209	WBGene00235304
WBGene00013016	WBGene00016441
WBGene00008003	WBGene00014245
WBGene00021312	WBGene00000025
WBGene00015074	WBGene00021273
WBGene00021508	WBGene00020766
WBGene00018781	WBGene00007618
WBGene00007299	WBGene00018535
WBGene00014078	WBGene00016963
WBGene00008130	WBGene00020116
WBGene00017347	WBGene00013474
WBGene00006567	WBGene00021630
WBGene00010638	WBGene00022032
WBGene00021314	WBGene00001487
WBGene00022348	WBGene00020978
WBGene00018118	WBGene00020656
WBGene00006888	WBGene00022162
WBGene00006563	WBGene00044395
WBGene00010941	WBGene00004901
WBGene00011735	WBGene00235293
WBGene00016140	WBGene00011172
WBGene00019657	WBGene00007977
WBGene00021923	WBGene00013173
WBGene00013011	WBGene00012942
WBGene00021626	WBGene00013521
WBGene00021345	WBGene00020017
WBGene00004759	WBGene00012926
WBGene00009711	WBGene00015496
WBGene00235385	WBGene00015690
WBGene00021914	WBGene00019272
WBGene00016989	WBGene00004174
WBGene00018370	WBGene00020661
WBGene00018848	WBGene00000624
WBGene00000236	WBGene00007633
WBGene00194986	WBGene00006645
WBGene00021826	WBGene00022699
WBGene00021751	WBGene00006052
WBGene00018512	WBGene00016732
WBGene00012463	WBGene00013712
WBGene00017356	WBGene00014777
WBGene00011629	WBGene00014678
WBGene00009793	WBGene00007080
WBGene00007010	WBGene00015199
WBGene00044233	WBGene00020070
WBGene00017772	WBGene00008851
WBGene00003539	WBGene00022890
WBGene00019304	WBGene00016731
WBGene00003953	WBGene00016351
WBGene00020113	WBGene00011294
WBGene00013232	WBGene00000657
WBGene00022248	WBGene00007262
WBGene00017321	WBGene00016491
WBGene00007419	WBGene00077503
WBGene00022195	WBGene00010594
WBGene00007009	WBGene00016085
WBGene00021352	WBGene00018792
WBGene00021845	WBGene00016462
WBGene00006802	WBGene00013138
WBGene00003668	WBGene00016420
WBGene00010911	WBGene00000641
WBGene00016438	WBGene00009938
WBGene00010405	WBGene00020829
WBGene00019142	WBGene00012731
WBGene00012030	WBGene00000742
WBGene00008148	WBGene00011530
WBGene00002010	WBGene00012171
WBGene00008237	WBGene00002285
WBGene00018967	WBGene00007793
WBGene00017246	WBGene00020659
WBGene00010260	WBGene00013175
WBGene00008349	WBGene00013033
WBGene00003901	WBGene00220190
WBGene00014016	WBGene00012642
WBGene00022677	WBGene00013657
WBGene00019465	WBGene00010801
WBGene00007001	WBGene00018640
WBGene00014098	WBGene00010485
WBGene00018328	WBGene00012595
WBGene00015022	WBGene00019586
WBGene00009064	WBGene00009941
WBGene00021104	WBGene00009473
WBGene00021758	WBGene00000705
WBGene00000377	WBGene00012547
WBGene00013347	WBGene00007648
WBGene00020798	WBGene00011968
WBGene00003599	WBGene00194886
WBGene00009004	WBGene00235297
WBGene00022402	WBGene00016125
WBGene00009726	WBGene00016752
WBGene00000770	WBGene00050881
WBGene00022205	WBGene00010804
WBGene00012031	WBGene00007248
WBGene00219985	WBGene00018297
WBGene00014123	WBGene00044392
WBGene00001425	WBGene00015192
WBGene00010758	WBGene00010876
WBGene00010044	WBGene00000771
WBGene00008765	WBGene00011135
WBGene00016628	WBGene00014102
WBGene00007026	WBGene00006056
WBGene00017138	WBGene00003554
WBGene00017776	WBGene00012302
WBGene00022394	WBGene00021001
WBGene00000765	WBGene00009465
WBGene00015633	WBGene00000031
WBGene00010625	WBGene00019152
WBGene00000115	WBGene00012296
WBGene00003144	WBGene00019255
WBGene00014227	WBGene00010014
WBGene00003821	WBGene00003525
WBGene00008422	WBGene00007903
WBGene00019598	WBGene00008541
WBGene00235276	WBGene00007763
WBGene00016967	WBGene00022617
WBGene00021276	WBGene00013891
WBGene00011920	WBGene00009459
WBGene00006697	WBGene00007381
WBGene00013301	WBGene00018165
WBGene00003818	WBGene00009356
WBGene00011966	WBGene00189947
WBGene00010582	WBGene00012741
WBGene00006537	WBGene00004992
WBGene00021037	WBGene00022665
WBGene00016408	WBGene00017552
WBGene00004116	WBGene00000651
WBGene00018658	WBGene00195051
WBGene00003858	WBGene00020292
WBGene00004729	WBGene00009948
WBGene00015104	WBGene00017055
WBGene00016588	WBGene00017871
WBGene00010406	WBGene00012872
WBGene00012423	WBGene00019773
WBGene00013247	WBGene00011749
WBGene00019305	WBGene00011266
WBGene00000004	WBGene00003442
WBGene00017037	WBGene00004964
WBGene00004387	WBGene00014247
WBGene00001854	WBGene00001736
WBGene00006961	WBGene00015544
WBGene00003584	WBGene00019562
WBGene00050914	WBGene00004017
WBGene00022448	WBGene00018284
WBGene00013445	WBGene00001724
WBGene00012928	WBGene00220261
WBGene00044666	WBGene00021907
WBGene00018262	WBGene00015335
WBGene00001335	WBGene00077685
WBGene00001972	WBGene00022649
WBGene00010161	WBGene00003888
WBGene00004460	WBGene00012679
WBGene00022381	WBGene00007210
WBGene00000200	WBGene00013068
WBGene00019890	WBGene00016106
WBGene00016068	WBGene00013523
WBGene00007892	WBGene00012596
WBGene00021205	WBGene00000638
WBGene00010459	WBGene00011469
WBGene00021277	WBGene00235110
WBGene00020464	WBGene00009308
WBGene00018667	WBGene00004133
WBGene00013964	WBGene00000893
WBGene00003676	WBGene00007343
WBGene00008953	WBGene00019155
WBGene00007731	WBGene00021969
WBGene00017999	WBGene00015546
WBGene00018862	WBGene00009705
WBGene00010280	WBGene00195010
WBGene00004698	WBGene00018500
WBGene00004140	WBGene00045024
WBGene00003080	WBGene00013121
WBGene00022401	WBGene00194715
WBGene00013219	WBGene00007239
WBGene00003081	WBGene00017922
WBGene00021813	WBGene00010543
WBGene00017289	WBGene00016413
WBGene00013204	WBGene00021016
WBGene00012424	WBGene00000685
WBGene00009477	WBGene00194653
WBGene00012472	WBGene00010830
WBGene00002077	WBGene00050896
WBGene00022734	WBGene00008497
WBGene00016129	WBGene00000645
WBGene00004087	WBGene00206508
WBGene00009050	WBGene00001414
WBGene00021545	WBGene00019556
WBGene00015461	WBGene00010271
WBGene00015565	WBGene00014007
WBGene00006751	WBGene00007986
WBGene00007488	WBGene00011466
WBGene00010305	WBGene00013951
WBGene00018831	WBGene00010719
WBGene00006473	WBGene00235290
WBGene00044502	WBGene00008496
WBGene00020447	WBGene00017877
WBGene00002064	WBGene00023410
WBGene00021201	WBGene00008655
WBGene00006823	WBGene00015210
WBGene00009953	WBGene00019150
WBGene00017303	WBGene00018169
WBGene00022078	WBGene00016954
WBGene00044414	WBGene00014660
WBGene00220188	WBGene00008662
WBGene00004919	WBGene00019929
WBGene00020953	WBGene00018148
WBGene00004504	WBGene00018227
WBGene00007787	WBGene00008912
WBGene00001166	WBGene00022415
WBGene00219575	WBGene00195257
WBGene00022564	WBGene00019260
WBGene00002036	WBGene00020580
WBGene00009201	WBGene00021472
WBGene00000390	WBGene00235288
WBGene00021047	WBGene00009261
WBGene00022426	WBGene00010987
WBGene00001320	WBGene00012761
WBGene00012569	WBGene00004264
WBGene00002024	WBGene00000599
WBGene00001130	WBGene00004904
WBGene00015460	WBGene00007427
WBGene00017855	WBGene00008125
WBGene00011155	WBGene00044384
WBGene00010307	WBGene00003429
WBGene00012640	WBGene00010692
WBGene00009626	WBGene00077504
WBGene00001258	WBGene00018498
WBGene00010028	WBGene00007700
WBGene00014221	WBGene00019901
WBGene00009126	WBGene00019405
WBGene00044412	WBGene00000665
WBGene00017158	WBGene00022596
WBGene00002717	WBGene00015634
WBGene00008856	WBGene00011357
WBGene00011323	WBGene00016523
WBGene00013373	WBGene00012549
WBGene00019323	WBGene00009470
WBGene00014697	WBGene00017035
WBGene00011146	WBGene00185006
WBGene00017996	WBGene00077682
WBGene00016812	WBGene00007632
WBGene00010244	WBGene00194733
WBGene00011032	WBGene00235285
WBGene00004093	WBGene00009413
WBGene00000273	WBGene00011001
WBGene00003052	WBGene00011493
WBGene00013106	WBGene00044235
WBGene00012483	WBGene00005012
WBGene00019854	WBGene00044158
WBGene00013925	WBGene00021787
WBGene00002363	WBGene00003426
WBGene00044440	WBGene00006487
WBGene00021046	WBGene00008732
WBGene00003186	WBGene00019135
WBGene00008805	WBGene00019976
WBGene00015800	WBGene00016429
WBGene00020784	WBGene00012855
WBGene00022150	WBGene00007179
WBGene00009234	WBGene00022819
WBGene00002002	WBGene00013987
WBGene00008040	WBGene00016753
WBGene00010768	WBGene00022795
WBGene00013557	WBGene00004909
WBGene00016439	WBGene00000700
WBGene00014999	WBGene00014861
WBGene00001027	WBGene00020370
WBGene00017818	WBGene00007699
WBGene00007090	WBGene00013800
WBGene00008766	WBGene00008734
WBGene00004068	WBGene00235313
WBGene00008974	WBGene00015034
WBGene00004101	WBGene00008106
WBGene00002256	WBGene00020905
WBGene00015817	WBGene00001246
WBGene00000798	WBGene00020053
WBGene00003904	WBGene00003466
WBGene00020135	WBGene00013186
WBGene00020095	WBGene00016399
WBGene00015208	WBGene00189953
WBGene00006993	WBGene00012873
WBGene00020190	WBGene00015004
WBGene00021685	WBGene00001079
WBGene00008399	WBGene00006661
WBGene00001748	WBGene00008875
WBGene00001971	WBGene00007325
WBGene00022456	WBGene00018332
WBGene00019871	WBGene00018162
WBGene00010740	WBGene00011191
WBGene00007899	WBGene00017872
WBGene00012867	WBGene00015300
WBGene00022489	WBGene00018176
WBGene00012208	WBGene00000720
WBGene00001387	WBGene00004115
WBGene00014915	WBGene00008376
WBGene00010097	WBGene00018980
WBGene00000550	WBGene00022700
WBGene00019005	WBGene00012433
WBGene00010908	WBGene00009075
WBGene00012896	WBGene00019409
WBGene00014109	WBGene00018314
WBGene00008008	WBGene00004156
WBGene00012555	WBGene00009193
WBGene00023405	WBGene00018080
WBGene00015940	WBGene00219322
WBGene00164968	WBGene00007246
WBGene00021854	WBGene00013713
WBGene00008685	WBGene00013299
WBGene00017159	WBGene00013810
WBGene00008767	WBGene00016410
WBGene00009575	WBGene00008804
WBGene00022580	WBGene00044521
WBGene00011606	WBGene00018999
WBGene00017768	WBGene00012304
WBGene00044310	WBGene00017307
WBGene00009580	WBGene00007740
WBGene00020540	WBGene00013158
WBGene00001236	WBGene00077782
WBGene00022060	WBGene00044272
WBGene00020101	WBGene00018111
WBGene00000079	WBGene00235342
WBGene00012966	WBGene00020803
WBGene00003949	WBGene00077548
WBGene00004271	WBGene00017963
WBGene00021902	WBGene00012486
WBGene00044650	WBGene00014116
WBGene00011124	WBGene00194654
WBGene00002253	WBGene00020646
WBGene00022019	WBGene00013089
WBGene00021905	WBGene00022417
WBGene00013269	WBGene00022517
WBGene00009443	WBGene00018783
WBGene00022769	WBGene00020483
WBGene00020247	WBGene00015089
WBGene00008878	WBGene00009775
WBGene00001340	WBGene00019382
WBGene00012149	WBGene00017679
WBGene00011917	WBGene00021457
WBGene00013601	WBGene00008185
WBGene00000566	WBGene00011882
WBGene00013529	WBGene00000745
WBGene00044949	WBGene00018839
WBGene00000204	WBGene00021639
WBGene00022212	WBGene00008290
WBGene00004178	WBGene00010046
WBGene00020687	WBGene00009513
WBGene00020090	WBGene00000712
WBGene00018408	WBGene00019372
WBGene00012943	WBGene00175027
WBGene00000259	WBGene00007733
WBGene00003926	WBGene00012307
WBGene00001018	WBGene00020283
WBGene00021319	WBGene00019839
WBGene00006536	WBGene00017833
WBGene00021855	WBGene00194711
WBGene00022719	WBGene00012877
WBGene00012315	WBGene00015545
WBGene00019777	WBGene00013087
WBGene00006702	WBGene00044620
WBGene00016062	WBGene00017384
WBGene00020955	WBGene00018125
WBGene00006373	WBGene00022577
WBGene00012460	WBGene00010323
WBGene00004502	WBGene00013696
WBGene00019127	WBGene00008788
WBGene00013532	WBGene00001429
WBGene00016981	WBGene00018993
WBGene00044258	WBGene00013337
WBGene00001021	WBGene00010152
WBGene00003475	WBGene00007938
WBGene00011226	WBGene00007420
WBGene00002001	WBGene00016612
WBGene00004205	WBGene00015892
WBGene00021752	WBGene00003841
WBGene00007615	WBGene00014996
WBGene00195248	WBGene00018965
WBGene00014965	WBGene00015798
WBGene00044420	WBGene00044358
WBGene00021264	WBGene00044127
WBGene00021149	WBGene00011549
WBGene00000197	WBGene00007512
WBGene00016144	WBGene00015937
WBGene00015296	WBGene00044474
WBGene00021810	WBGene00000399
WBGene00011529	WBGene00004907
WBGene00044700	WBGene00044247
WBGene00004378	WBGene00020966
WBGene00021316	WBGene00018494
WBGene00004390	WBGene00014225
WBGene00195151	WBGene00009251
WBGene00021934	WBGene00022157
WBGene00003834	WBGene00017444
WBGene00012206	WBGene00008529
WBGene00019221	WBGene00012814
WBGene00009587	WBGene00022102
WBGene00013756	WBGene00019755
WBGene00017349	WBGene00015388
WBGene00004179	WBGene00184956
WBGene00007706	WBGene00022789
WBGene00017641	WBGene00021095
WBGene00003815	WBGene00009609
WBGene00004947	WBGene00044533
WBGene00021238	WBGene00017937
WBGene00007089	WBGene00015990
WBGene00012370	WBGene00008874
WBGene00185088	WBGene00010714
WBGene00007065	WBGene00010723
WBGene00003954	WBGene00015165
WBGene00009291	WBGene00012781
WBGene00000122	WBGene00235369
WBGene00010843	WBGene00011278
WBGene00019029	WBGene00000703
WBGene00004464	WBGene00016870
WBGene00015173	WBGene00003548
WBGene00011740	WBGene00015511
WBGene00044065	WBGene00007264
WBGene00018362	WBGene00021212
WBGene00021840	WBGene00010136
WBGene00001562	WBGene00009331
WBGene00015515	WBGene00011951
WBGene00001080	WBGene00011721
WBGene00000366	WBGene00015093
WBGene00002000	WBGene00045180
WBGene00003603	WBGene00019980
WBGene00010734	WBGene00017991
WBGene00003993	WBGene00009791
WBGene00007165	WBGene00000717
WBGene00018612	WBGene00000664
WBGene00013611	WBGene00007049
WBGene00013250	WBGene00012627
WBGene00000464	WBGene00021436
WBGene00000915	WBGene00022845
WBGene00012111	WBGene00235341
WBGene00009784	WBGene00219436
WBGene00003651	WBGene00009983
WBGene00017834	WBGene00017554
WBGene00012686	WBGene00007715
WBGene00013789	WBGene00002983
WBGene00000764	WBGene00015345
WBGene00018681	WBGene00008282
WBGene00017919	WBGene00011235
WBGene00009468	WBGene00017975
WBGene00019157	WBGene00017577
WBGene00220189	WBGene00010926
WBGene00004774	WBGene00007802
WBGene00220040	WBGene00012728
WBGene00012568	WBGene00045104
WBGene00020018	WBGene00015696
WBGene00012997	WBGene00016933
WBGene00020209	WBGene00021931
WBGene00001934	WBGene00014085
WBGene00000206	WBGene00022288
WBGene00004467	WBGene00019084
WBGene00020920	WBGene00010596
WBGene00015385	WBGene00004958
WBGene00003586	WBGene00012784
WBGene00010263	WBGene00003104
WBGene00045078	WBGene00009959
WBGene00011886	WBGene00016285
WBGene00010670	WBGene00009720
WBGene00022475	WBGene00018097
WBGene00001862	WBGene00001529
WBGene00015638	WBGene00019154
WBGene00015009	WBGene00020914
WBGene00018776	WBGene00008605
WBGene00022360	WBGene00020413
WBGene00007785	WBGene00004973
WBGene00044053	WBGene00020983
WBGene00004361	WBGene00016133
WBGene00020334	WBGene00009217
WBGene00001579	WBGene00003075
WBGene00000974	WBGene00010072
WBGene00017778	WBGene00016168
WBGene00015809	WBGene00021806
WBGene00021418	WBGene00013852
WBGene00008225	WBGene00020554
WBGene00004916	WBGene00010832
WBGene00017282	WBGene00012635
WBGene00015828	WBGene00006047
WBGene00021764	WBGene00011023
WBGene00022051	WBGene00010829
WBGene00021741	WBGene00011077
WBGene00004699	WBGene00009416
WBGene00004880	WBGene00020973
WBGene00004047	WBGene00019356
WBGene00011230	WBGene00009641
WBGene00022134	WBGene00220167
WBGene00011051	WBGene00009997
WBGene00016244	WBGene00004899
WBGene00016023	WBGene00018300
WBGene00018239	WBGene00007597
WBGene00004386	WBGene00021207
WBGene00012342	WBGene00017009
WBGene00016158	WBGene00019531
WBGene00008420	WBGene00003816
WBGene00020924	WBGene00017841
WBGene00002219	WBGene00010035
WBGene00018814	WBGene00022289
WBGene00009112	WBGene00020327
WBGene00012929	WBGene00007503
WBGene00015526	WBGene00011297
WBGene00020234	WBGene00021386
WBGene00011635	WBGene00017700
WBGene00001999	WBGene00021631
WBGene00014075	WBGene00014809
WBGene00016837	WBGene00003458
WBGene00015138	WBGene00194888
WBGene00018305	WBGene00004219
WBGene00015702	WBGene00016183
WBGene00004268	WBGene00022709
WBGene00000203	WBGene00050919
WBGene00007237	WBGene00195004
WBGene00022301	WBGene00016013
WBGene00017220	WBGene00001730
WBGene00019544	WBGene00011241
WBGene00017044	WBGene00016242
WBGene00000205	WBGene00015991
WBGene00004304	WBGene00007863
WBGene00007207	WBGene00003434
WBGene00020738	WBGene00044463
WBGene00018793	WBGene00206501
WBGene00019334	WBGene00016847
WBGene00006946	WBGene00022632
WBGene00022599	WBGene00018616
WBGene00017799	WBGene00007891
WBGene00010872	WBGene00016322
WBGene00021063	WBGene00010712
WBGene00000917	WBGene00020421
WBGene00001001	WBGene00011260
WBGene00022853	WBGene00018645
WBGene00003992	WBGene00021214
WBGene00022277	WBGene00021389
WBGene00008502	WBGene00014681
WBGene00008480	WBGene00008652
WBGene00010720	WBGene00021213
WBGene00003078	WBGene00017267
WBGene00011248	WBGene00015682
WBGene00008345	WBGene00008871
WBGene00013580	WBGene00255441
WBGene00010805	WBGene00077489
WBGene00008528	WBGene00013047
WBGene00021507	WBGene00044169
WBGene00018417	WBGene00206357
WBGene00004283	WBGene00017231
WBGene00014613	WBGene00012032
WBGene00021926	WBGene00045247
WBGene00022776	WBGene00010573
WBGene00018795	WBGene00004170
WBGene00013213	WBGene00010181
WBGene00012562	WBGene00012388
WBGene00007637	WBGene00006947
WBGene00004046	WBGene00000623
WBGene00013140	WBGene00011999
WBGene00044508	WBGene00019248
WBGene00010810	WBGene00013960
WBGene00009264	WBGene00020863
WBGene00021906	WBGene00194730
WBGene00020183	WBGene00016780
WBGene00004768	WBGene00008712
WBGene00044350	WBGene00022542
WBGene00005015	WBGene00009982
WBGene00016782	WBGene00000082
WBGene00010844	WBGene00012917
WBGene00010659	WBGene00016356
WBGene00020402	WBGene00013573
WBGene00001946	WBGene00010285
WBGene00016808	WBGene00001703
WBGene00008131	WBGene00003545
WBGene00001853	WBGene00015982
WBGene00017098	WBGene00008905
WBGene00006593	WBGene00219667
WBGene00020957	WBGene00016773
WBGene00007113	WBGene00016339
WBGene00011761	WBGene00050880
WBGene00013545	WBGene00009611
WBGene00007623	WBGene00004972
WBGene00000195	WBGene00009846
WBGene00017398	WBGene00219646
WBGene00011729	WBGene00017391
WBGene00001119	WBGene00012901
WBGene00015352	WBGene00009884
WBGene00015974	WBGene00016805
WBGene00000874	WBGene00016962
WBGene00014118	WBGene00044662
WBGene00004503	WBGene00011621
WBGene00006739	WBGene00012346
WBGene00005648	WBGene00010871
WBGene00019296	WBGene00044623
WBGene00008339	WBGene00011710
WBGene00014139	WBGene00022243
WBGene00015449	WBGene00012011
WBGene00016650	WBGene00008581
WBGene00021456	WBGene00004118
WBGene00004732	WBGene00044529
WBGene00006414	WBGene00013171
WBGene00022227	WBGene00016730
WBGene00015554	WBGene00017215
WBGene00009554	WBGene00010917
WBGene00016524	WBGene00010319
WBGene00021444	WBGene00017415
WBGene00011017	WBGene00017370
WBGene00003764	WBGene00194957
WBGene00012995	WBGene00002212
WBGene00003087	WBGene00007687
WBGene00010479	WBGene00010682
WBGene00010990	WBGene00164969
WBGene00000262	WBGene00011478
WBGene00012659	WBGene00022108
WBGene00021209	WBGene00185097
WBGene00019807	WBGene00013846
WBGene00019246	WBGene00019812
WBGene00009713	WBGene00004966
WBGene00011752	WBGene00009250
WBGene00022194	WBGene00044352
WBGene00011688	WBGene00005813
WBGene00219678	WBGene00008807
WBGene00018847	WBGene00001071
WBGene00010437	WBGene00219294
WBGene00001983	WBGene00020262
WBGene00016019	WBGene00022228
WBGene00000155	WBGene00000932
WBGene00017620	WBGene00022155
WBGene00012694	WBGene00012519
WBGene00010472	WBGene00020003
WBGene00008441	WBGene00007543
WBGene00004269	WBGene00018425
WBGene00022579	WBGene00045269
WBGene00021546	WBGene00022504
WBGene00004273	WBGene00005098
WBGene00013728	WBGene00007224
WBGene00000834	WBGene00021252
WBGene00018208	WBGene00010765
WBGene00000982	WBGene00016956
WBGene00015743	WBGene00003879
WBGene00020028	WBGene00019190
WBGene00001443	WBGene00018591
WBGene00009121	WBGene00014121
WBGene00003827	WBGene00044501
WBGene00219983	WBGene00017870
WBGene00006862	WBGene00077750
WBGene00022737	WBGene00020173
WBGene00004700	WBGene00008743
WBGene00005662	WBGene00008277
WBGene00015456	WBGene00020243
WBGene00017482	WBGene00015244
WBGene00020839	WBGene00013352
WBGene00018426	WBGene00022383
WBGene00010439	WBGene00021084
WBGene00010780	WBGene00008500
WBGene00007464	WBGene00019529
WBGene00002583	WBGene00045497
WBGene00006606	WBGene00194697
WBGene00004167	WBGene00015663
WBGene00018703	WBGene00044300
WBGene00012735	WBGene00017647
WBGene00017456	WBGene00009257
WBGene00021347	WBGene00009438
WBGene00022055	WBGene00006955
WBGene00004505	WBGene00013085
WBGene00004039	WBGene00011537
WBGene00004128	WBGene00005018
WBGene00015324	WBGene00013190
WBGene00019491	WBGene00007734
WBGene00007602	WBGene00008482
WBGene00001582	WBGene00021122
WBGene00023491	WBGene00013988
WBGene00017766	WBGene00008727
WBGene00007784	WBGene00020293
WBGene00021921	WBGene00195227
WBGene00017238	WBGene00004963
WBGene00010418	WBGene00007374
WBGene00007720	WBGene00007560
WBGene00014938	WBGene00009345
WBGene00001134	WBGene00013788
WBGene00014096	WBGene00014752
WBGene00018805	WBGene00007538
WBGene00004201	WBGene00019020
WBGene00022153	WBGene00011414
WBGene00001510	WBGene00004231
WBGene00004032	WBGene00016733
WBGene00012765	WBGene00019119
WBGene00016165	WBGene00020465
WBGene00020842	WBGene00007572
WBGene00007826	WBGene00017560
WBGene00007744	WBGene00013556
WBGene00021986	WBGene00045096
WBGene00018777	WBGene00000631
WBGene00014917	WBGene00219570
WBGene00009930	WBGene00010717
WBGene00007907	WBGene00044016
WBGene00012931	WBGene00017524
WBGene00021208	WBGene00001984
WBGene00017826	WBGene00012199
WBGene00013248	WBGene00016659
WBGene00020508	WBGene00004232
WBGene00008428	WBGene00018493
WBGene00001813	WBGene00010563
WBGene00015635	WBGene00000722
WBGene00219984	WBGene00020388
WBGene00013606	WBGene00012172
WBGene00021342	WBGene00010968
WBGene00016418	WBGene00022634
WBGene00011605	WBGene00009094
WBGene00021753	WBGene00044205
WBGene00019498	WBGene00014728
WBGene00009665	WBGene00003527
WBGene00015405	WBGene00175035
WBGene00004501	WBGene00195168
WBGene00013193	WBGene00021085
WBGene00006463	WBGene00010673
WBGene00006397	WBGene00018360
WBGene00015167	WBGene00008623
WBGene00021938	WBGene00012257
WBGene00019686	WBGene00019506
WBGene00000421	WBGene00003981
WBGene00021058	WBGene00022024
WBGene00006763	WBGene00004165
WBGene00000889	WBGene00007544
WBGene00017888	WBGene00022002
WBGene00018112	WBGene00001701
WBGene00011743	WBGene00012233
WBGene00007855	WBGene00018574
WBGene00010209	WBGene00013263
WBGene00011813	WBGene00011594
WBGene00012103	WBGene00015841
WBGene00008948	WBGene00020270
WBGene00000064	WBGene00001626
WBGene00019823	WBGene00013651
WBGene00016601	WBGene00045036
WBGene00043279	WBGene00012729
WBGene00000547	WBGene00016915
WBGene00004723	WBGene00010949
WBGene00015268	WBGene00044741
WBGene00021812	WBGene00000039
WBGene00004782	WBGene00006050
WBGene00018672	WBGene00010466
WBGene00003059	WBGene00000679
WBGene00004188	WBGene00004230
WBGene00007698	WBGene00009806
WBGene00008169	WBGene00008161
WBGene00011348	WBGene00004104
WBGene00004703	WBGene00219694
WBGene00002986	WBGene00195164
WBGene00013985	WBGene00010155
WBGene00006566	WBGene00016461
WBGene00009123	WBGene00016259
WBGene00012019	WBGene00018211
WBGene00189951	WBGene00006416
WBGene00016676	WBGene00017271
WBGene00009352	WBGene00001506
WBGene00000940	WBGene00022095
WBGene00044001	WBGene00012905
WBGene00017993	WBGene00008967
WBGene00009461	WBGene00007806
WBGene00020346	WBGene00020194
WBGene00044081	WBGene00022622
WBGene00012907	WBGene00219296
WBGene00001980	WBGene00011053
WBGene00016283	WBGene00006097
WBGene00009256	WBGene00011171
WBGene00004284	WBGene00014180
WBGene00021759	WBGene00001962
WBGene00004054	WBGene00022849
WBGene00022792	WBGene00015097
WBGene00013160	WBGene00000662
WBGene00015091	WBGene00010991
WBGene00001688	WBGene00011796
WBGene00004462	WBGene00019148
WBGene00016002	WBGene00012174
WBGene00004377	WBGene00018979
WBGene00016446	WBGene00009178
WBGene00021394	WBGene00009670
WBGene00019888	WBGene00235280
WBGene00044290	WBGene00007552
WBGene00015043	WBGene00219318
WBGene00021765	WBGene00020985
WBGene00014258	WBGene00009412
WBGene00004302	WBGene00009108
WBGene00013302	WBGene00021300
WBGene00019010	WBGene00009901
WBGene00003085	WBGene00009467
WBGene00022857	WBGene00019520
WBGene00022126	WBGene00001704
WBGene00022152	WBGene00010289
WBGene00020498	WBGene00220133
WBGene00012696	WBGene00018235
WBGene00015204	WBGene00014082
WBGene00000891	WBGene00017808
WBGene00014176	WBGene00009279
WBGene00006738	WBGene00006948
WBGene00021560	WBGene00235254
WBGene00014159	WBGene00014094
WBGene00004463	WBGene00009205
WBGene00017235	WBGene00007641
WBGene00006368	WBGene00014009
WBGene00008639	WBGene00235326
WBGene00044433	WBGene00020571
WBGene00010006	WBGene00236808
WBGene00011308	WBGene00016181
WBGene00014017	WBGene00022796
WBGene00004187	WBGene00012120
WBGene00001596	WBGene00018428
WBGene00001048	WBGene00016247
WBGene00008393	WBGene00011590
WBGene00044811	WBGene00011483
WBGene00017285	WBGene00044261
WBGene00012474	WBGene00014239
WBGene00022056	WBGene00007148
WBGene00013803	WBGene00000023
WBGene00013188	WBGene00009129
WBGene00014020	WBGene00002067
WBGene00003025	WBGene00002120
WBGene00006957	WBGene00017716
WBGene00020604	WBGene00003703
WBGene00003384	WBGene00044763
WBGene00004342	WBGene00018418
WBGene00019464	WBGene00013165
WBGene00012950	WBGene00008673
WBGene00011231	WBGene00010032
WBGene00011071	WBGene00235354
WBGene00016277	WBGene00008272
WBGene00015418	WBGene00003532
WBGene00001824	WBGene00011079
WBGene00019622	WBGene00018631
WBGene00018474	WBGene00009115
WBGene00007226	WBGene00000732
WBGene00044236	WBGene00013824
WBGene00020762	WBGene00194691
WBGene00021886	WBGene00016699
WBGene00008177	WBGene00019834
WBGene00021442	WBGene00189931
WBGene00007063	WBGene00011136
WBGene00194682	WBGene00050916
WBGene00003064	WBGene00017545
WBGene00016434	WBGene00219580
WBGene00077537	WBGene00008243
WBGene00001095	WBGene00009891
WBGene00004753	WBGene00010920
WBGene00016380	WBGene00219460
WBGene00007675	WBGene00019512
WBGene00008411	WBGene00018167
WBGene00016014	WBGene00011952
WBGene00043057	WBGene00019759
WBGene00001046	WBGene00022103
WBGene00195070	WBGene00009099
WBGene00020757	WBGene00016146
WBGene00012600	WBGene00003742
WBGene00004895	WBGene00016137
WBGene00019479	WBGene00012256
WBGene00007025	WBGene00235268
WBGene00010892	WBGene00008314
WBGene00017686	WBGene00014235
WBGene00008569	WBGene00021326
WBGene00021112	WBGene00219573
WBGene00009009	WBGene00018170
WBGene00000298	WBGene00000255
WBGene00015207	WBGene00021271
WBGene00009789	WBGene00021358
WBGene00044762	WBGene00077699
WBGene00011758	WBGene00015457
WBGene00044493	WBGene00018113
WBGene00007616	WBGene00011460
WBGene00000532	WBGene00044042
WBGene00011281	WBGene00013849
WBGene00013741	WBGene00016040
WBGene00004459	WBGene00003533
WBGene00007704	WBGene00018809
WBGene00013040	WBGene00014047
WBGene00008364	WBGene00018172
WBGene00013014	WBGene00009758
WBGene00018925	WBGene00018741
WBGene00007760	WBGene00000878
WBGene00001365	WBGene00005070
WBGene00008990	WBGene00012939
WBGene00010620	WBGene00022160
WBGene00020994	WBGene00012605
WBGene00015330	WBGene00016010
WBGene00018061	WBGene00015614
WBGene00002046	WBGene00009160
WBGene00019962	WBGene00015442
WBGene00004411	WBGene00015169
WBGene00220062	WBGene00020539
WBGene00016261	WBGene00017798
WBGene00000540	WBGene00009324
WBGene00010183	WBGene00206363
WBGene00001589	WBGene00219689
WBGene00007027	WBGene00015473
WBGene00011527	WBGene00001109
WBGene00016888	WBGene00000721
WBGene00015425	WBGene00017666
WBGene00003390	WBGene00012656
WBGene00014243	WBGene00013429
WBGene00235102	WBGene00018571
WBGene00050936	WBGene00022611
WBGene00022099	WBGene00022761
WBGene00000872	WBGene00000902
WBGene00017311	WBGene00012102
WBGene00007088	WBGene00020635
WBGene00007105	WBGene00014851
WBGene00009736	WBGene00020567
WBGene00020993	WBGene00012720
WBGene00020172	WBGene00015646
WBGene00000509	WBGene00010698
WBGene00020322	WBGene00012727
WBGene00010286	WBGene00020599
WBGene00000938	WBGene00000928
WBGene00002957	WBGene00004216
WBGene00012341	WBGene00003526
WBGene00016750	WBGene00020202
WBGene00019138	WBGene00011425
WBGene00020098	WBGene00011103
WBGene00018802	WBGene00021309
WBGene00016725	WBGene00219412
WBGene00012897	WBGene00015718
WBGene00003921	WBGene00044043
WBGene00022460	WBGene00012940
WBGene00006613	WBGene00009630
WBGene00001078	WBGene00050975
WBGene00015454	WBGene00014029
WBGene00018152	WBGene00007446
WBGene00011366	WBGene00020664
WBGene00020423	WBGene00017366
WBGene00011528	WBGene00001069
WBGene00000010	WBGene00044180
WBGene00017162	WBGene00011524
WBGene00013878	WBGene00013331
WBGene00007581	WBGene00000019
WBGene00004088	WBGene00022283
WBGene00002032	WBGene00219449
WBGene00013688	WBGene00013070
WBGene00015623	WBGene00013055
WBGene00008419	WBGene00020377
WBGene00022400	WBGene00003552
WBGene00019629	WBGene00219807
WBGene00006447	WBGene00044005
WBGene00011959	WBGene00013592
WBGene00000093	WBGene00021779
WBGene00015157	WBGene00235279
WBGene00004704	WBGene00011888
WBGene00007444	WBGene00268190
WBGene00010736	WBGene00009491
WBGene00008444	WBGene00016389
WBGene00004090	WBGene00011744
WBGene00004461	WBGene00011369
WBGene00007137	WBGene00008640
WBGene00021602	WBGene00002140
WBGene00001963	WBGene00020551
WBGene00001808	WBGene00015558
WBGene00003082	WBGene00017977
WBGene00044690	WBGene00015426
WBGene00015591	WBGene00012138
WBGene00010891	WBGene00022725
WBGene00000482	WBGene00017839
WBGene00022052	WBGene00006719
WBGene00013214	WBGene00021967
WBGene00020167	WBGene00004974
WBGene00008876	WBGene00017570
WBGene00004168	WBGene00012540
WBGene00015640	WBGene00001065
WBGene00008606	WBGene00016213
WBGene00000395	WBGene00008079
WBGene00007718	WBGene00011665
WBGene00001590	WBGene00015622
WBGene00019129	WBGene00013496
WBGene00017268	WBGene00020536
WBGene00018184	WBGene00194663
WBGene00022805	WBGene00008423
WBGene00013252	WBGene00016670
WBGene00020168	WBGene00017725
WBGene00011583	WBGene00219546
WBGene00007576	WBGene00010360
WBGene00017485	WBGene00010082
WBGene00020891	WBGene00022650
WBGene00004701	WBGene00019761
[truncated: 5,806 more rows]

## Sheet: C118S vs WT
Young Adult C118S vs Young Adult WT
UP in C118S	DOWN in C118S
WBGene00019416	WBGene00019301
WBGene00012064	WBGene00010326
WBGene00003099	WBGene00000229
WBGene00012065	WBGene00009739
WBGene00006545	WBGene00009161
WBGene00013280	WBGene00000371
WBGene00020542	WBGene00007385
WBGene00044693	WBGene00013463
WBGene00018445	WBGene00003831
WBGene00010101	WBGene00000869
WBGene00017601	WBGene00018361
WBGene00013369	WBGene00012354
WBGene00018242	WBGene00006439
WBGene00021774	WBGene00020347
WBGene00009019	WBGene00009664
WBGene00022560	WBGene00000107
WBGene00010098	WBGene00021839
WBGene00235355	WBGene00012602
WBGene00020362	WBGene00012553
WBGene00020548	WBGene00011015
WBGene00044978	WBGene00009688
WBGene00021129	WBGene00022170
WBGene00006559	WBGene00010794
WBGene00017116	WBGene00016509
WBGene00021557	WBGene00011273
WBGene00009539	WBGene00011128
WBGene00011704	WBGene00017734
WBGene00019040	WBGene00020181
WBGene00012916	WBGene00006917
WBGene00018444	WBGene00014095
WBGene00009426	WBGene00012983
WBGene00012063	WBGene00000110
WBGene00023244	WBGene00001303
WBGene00008755	WBGene00018963
WBGene00013796	WBGene00009454
WBGene00023163	WBGene00006937
WBGene00172655	WBGene00000787
WBGene00077663	WBGene00008262
WBGene00010240	WBGene00020679
WBGene00013404	WBGene00013094
WBGene00019412	WBGene00020166
WBGene00017408	WBGene00012258
WBGene00017208	WBGene00000833
WBGene00004814	WBGene00010419
WBGene00009297	WBGene00000230
WBGene00045498	WBGene00020930
WBGene00001828	WBGene00020557
WBGene00019413	WBGene00016316
WBGene00012066	WBGene00003594
WBGene00016309	WBGene00019007
WBGene00206507	WBGene00002162
WBGene00018109	WBGene00003477
WBGene00010007	WBGene00017926
WBGene00021165	WBGene00016258
WBGene00003983	WBGene00012860
WBGene00015613	WBGene00022336
WBGene00013699	WBGene00020417
WBGene00008066	WBGene00000835
WBGene00019045	WBGene00010309
WBGene00009154	WBGene00010408
WBGene00017253	WBGene00006919
WBGene00004815	WBGene00009973
WBGene00020205	WBGene00006921
WBGene00010104	WBGene00011205
WBGene00018452	WBGene00000181
WBGene00044359	WBGene00017121
WBGene00017713	WBGene00000105
WBGene00219217	WBGene00006518
WBGene00020543	WBGene00019001
WBGene00044197	WBGene00001396
WBGene00019042	WBGene00020507
WBGene00020081	WBGene00017272
WBGene00164983	WBGene00021647
WBGene00195077	WBGene00006353
WBGene00013794	WBGene00001851
WBGene00219452	WBGene00006920
WBGene00018442	WBGene00022089
WBGene00018458	WBGene00003903
WBGene00016307	WBGene00006912
WBGene00044694	WBGene00000114
WBGene00018245	WBGene00003564
WBGene00021717	WBGene00020812
WBGene00019037	WBGene00016661
WBGene00001104	WBGene00006986
WBGene00021293	WBGene00001994
WBGene00021576	WBGene00009624
WBGene00007961	WBGene00007099
WBGene00206519	WBGene00004857
WBGene00019703	WBGene00018701
WBGene00018436	WBGene00012930
WBGene00077531	WBGene00009666
WBGene00171576	WBGene00002189
WBGene00008620	WBGene00011398
WBGene00022349	WBGene00003609
WBGene00016886	WBGene00020251
WBGene00235272	WBGene00006609
WBGene00009156	WBGene00016631
WBGene00016547	WBGene00015344
WBGene00044066	WBGene00003423
WBGene00015610	WBGene00014505
WBGene00015607	WBGene00012794
WBGene00010808	WBGene00007993
WBGene00016779	WBGene00000942
WBGene00020073	WBGene00020230
WBGene00013408	WBGene00017864
WBGene00020537	WBGene00020340
WBGene00016669	WBGene00016511
WBGene00011432	WBGene00001179
WBGene00009658	WBGene00000248
WBGene00219687	WBGene00006438
WBGene00019798	WBGene00016642
WBGene00044692	WBGene00019813
WBGene00007342	WBGene00017506
WBGene00011229	WBGene00001328
WBGene00009537	WBGene00011222
WBGene00016088	WBGene00000908
WBGene00020261	WBGene00002190
WBGene00008784	WBGene00020962
WBGene00014144	WBGene00019664
WBGene00006902	WBGene00005002
WBGene00017249	WBGene00015047
WBGene00019923	WBGene00003637
WBGene00019704	WBGene00019294
WBGene00012581	WBGene00001157
WBGene00019418	WBGene00012005
WBGene00020541	WBGene00010440
WBGene00019239	WBGene00009621
WBGene00021719	WBGene00007942
WBGene00077441	WBGene00003370
WBGene00219422	WBGene00021281
WBGene00012490	WBGene00009945
WBGene00010105	WBGene00010545
WBGene00019927	WBGene00004751
WBGene00018021	WBGene00018532
WBGene00003595	WBGene00022139
WBGene00017912	WBGene00000693
WBGene00022559	WBGene00020366
WBGene00012041	WBGene00003369
WBGene00020010	WBGene00012121
WBGene00017251	WBGene00002187
WBGene00008782	WBGene00023069
WBGene00015129	WBGene00019599
WBGene00020544	WBGene00000036
WBGene00016880	WBGene00011805
WBGene00086562	WBGene00004858
WBGene00044768	WBGene00004258
WBGene00022262	WBGene00017727
WBGene00044733	WBGene00010370
WBGene00017755	WBGene00000113
WBGene00007642	WBGene00015680
WBGene00019313	WBGene00020511
WBGene00012038	WBGene00001638
WBGene00017678	WBGene00004825
WBGene00021299	WBGene00003243
WBGene00001075	WBGene00007749
WBGene00013759	WBGene00002266
WBGene00019591	WBGene00016722
WBGene00013816	WBGene00003654
WBGene00008016	WBGene00010407
WBGene00019043	WBGene00011561
WBGene00019700	WBGene00000228
WBGene00016578	WBGene00015050
WBGene00010142	WBGene00013255
WBGene00014040	WBGene00015802
WBGene00020354	WBGene00019986
WBGene00010219	WBGene00012747
WBGene00018437	WBGene00004809
WBGene00013410	WBGene00017574
WBGene00013508	WBGene00021296
WBGene00021773	WBGene00017591
WBGene00022112	WBGene00077761
WBGene00022557	WBGene00020732
WBGene00017343	WBGene00022010
WBGene00019797	WBGene00013934
WBGene00001310	WBGene00012713
WBGene00016553	WBGene00017582
WBGene00013392	WBGene00017012
WBGene00044372	WBGene00003242
WBGene00019690	WBGene00001909
WBGene00018489	WBGene00014088
WBGene00019815	WBGene00001560
WBGene00006547	WBGene00009886
WBGene00019956	WBGene00004010
WBGene00001958	WBGene00010362
WBGene00012851	WBGene00000178
WBGene00018754	WBGene00001784
WBGene00012899	WBGene00001177
WBGene00009088	WBGene00011964
WBGene00020665	WBGene00006788
WBGene00013297	WBGene00016335
WBGene00018236	WBGene00002258
WBGene00017252	WBGene00006764
WBGene00007182	WBGene00010050
WBGene00022111	WBGene00006876
WBGene00017405	WBGene00012722
WBGene00021966	WBGene00010225
WBGene00021463	WBGene00003658
WBGene00022265	WBGene00018237
WBGene00020438	WBGene00018739
WBGene00019814	WBGene00015966
WBGene00016298	WBGene00006754
WBGene00021180	WBGene00011571
WBGene00045268	WBGene00014171
WBGene00013394	WBGene00016452
WBGene00010689	WBGene00000067
WBGene00021053	WBGene00010086
WBGene00013391	WBGene00000100
WBGene00012213	WBGene00007574
WBGene00018606	WBGene00021834
WBGene00013278	WBGene00008913
WBGene00018456	WBGene00009636
WBGene00021656	WBGene00009165
WBGene00022822	WBGene00001776
WBGene00000301	WBGene00004184
WBGene00004335	WBGene00008572
WBGene00010691	WBGene00001502
WBGene00014061	WBGene00000088
WBGene00045394	WBGene00019492
WBGene00022820	WBGene00015954
WBGene00021130	WBGene00007689
WBGene00014946	WBGene00006984
WBGene00016071	WBGene00004037
WBGene00011231	WBGene00017440
WBGene00008036	WBGene00010918
WBGene00011624	WBGene00003685
WBGene00016549	WBGene00000779
WBGene00012211	WBGene00015803
WBGene00013393	WBGene00006784
WBGene00013698	WBGene00009450
WBGene00016295	WBGene00002248
WBGene00010085	WBGene00008595
WBGene00006939	WBGene00020530
WBGene00021092	WBGene00003934
WBGene00017911	WBGene00022593
WBGene00008378	WBGene00019620
WBGene00017135	WBGene00003371
WBGene00045261	WBGene00001911
WBGene00016457	WBGene00010150
WBGene00001436	WBGene00016134
WBGene00019687	WBGene00019068
WBGene00009212	WBGene00022245
WBGene00009202	WBGene00002234
WBGene00020833	WBGene00008346
WBGene00018828	WBGene00007112
WBGene00000461	WBGene00018952
WBGene00077684	WBGene00018581
WBGene00020835	WBGene00021895
WBGene00019952	WBGene00010116
WBGene00013086	WBGene00006839
WBGene00235094	WBGene00018522
WBGene00001158	WBGene00016879
WBGene00010149	WBGene00001116
WBGene00010953	WBGene00016354
WBGene00013254	WBGene00004507
WBGene00011475	WBGene00018271
WBGene00009546	WBGene00012358
WBGene00012212	WBGene00009888
WBGene00006938	WBGene00206419
WBGene00019817	WBGene00001649
WBGene00009697	WBGene00009192
WBGene00021002	WBGene00002010
WBGene00012557	WBGene00014307
WBGene00008138	WBGene00011361
WBGene00021458	WBGene00007421
WBGene00010613	WBGene00003580
WBGene00017942	WBGene00007653
WBGene00007315	WBGene00018221
WBGene00018561	WBGene00017023
WBGene00020476	WBGene00007422
WBGene00010196	WBGene00017160
WBGene00010495	WBGene00011181
WBGene00013403	WBGene00019408
WBGene00219949	WBGene00003691
WBGene00021726	WBGene00010888
WBGene00021861	WBGene00011679
WBGene00004820	WBGene00006541
WBGene00000503	WBGene00019819
WBGene00013230	WBGene00011374
WBGene00044526	WBGene00001263
WBGene00044281	WBGene00010177
WBGene00010065	WBGene00000221
WBGene00020204	WBGene00010943
WBGene00016545	WBGene00015391
WBGene00013867	WBGene00003385
WBGene00008377	WBGene00009796
WBGene00017083	WBGene00011304
WBGene00017105	WBGene00001794
WBGene00044371	WBGene00011726
WBGene00012021	WBGene00009201
WBGene00235267	WBGene00006527
WBGene00020361	WBGene00000656
WBGene00004813	WBGene00004993
WBGene00018225	WBGene00016594
WBGene00022334	WBGene00012134
WBGene00219738	WBGene00017565
WBGene00021542	WBGene00016332
WBGene00022741	WBGene00010041
WBGene00045239	WBGene00003943
WBGene00016453	WBGene00006999
WBGene00009698	WBGene00018033
WBGene00019415	WBGene00017905
WBGene00013076	WBGene00022410
WBGene00001950	WBGene00017448
WBGene00012096	WBGene00011232
WBGene00018204	WBGene00004135
WBGene00018746	WBGene00000713
WBGene00009721	WBGene00010961
WBGene00015112	WBGene00022389
WBGene00020379	WBGene00011856
WBGene00021188	WBGene00021253
WBGene00010084	WBGene00011331
WBGene00017143	WBGene00004057
WBGene00000422	WBGene00021637
WBGene00019705	WBGene00004310
WBGene00019922	WBGene00008390
WBGene00020587	WBGene00003400
WBGene00017598	WBGene00021879
WBGene00008526	WBGene00019205
WBGene00015055	WBGene00006663
WBGene00021189	WBGene00006752
WBGene00185102	WBGene00016957
WBGene00010234	WBGene00006696
WBGene00002124	WBGene00011407
WBGene00004750	WBGene00016535
WBGene00008838	WBGene00010809
WBGene00011267	WBGene00018051
WBGene00004821	WBGene00018874
WBGene00017140	WBGene00018523
WBGene00007985	WBGene00008499
WBGene00044202	WBGene00003375
WBGene00194663	WBGene00003006
WBGene00015171	WBGene00004235
WBGene00015529	WBGene00011124
WBGene00018355	WBGene00015777
WBGene00015624	WBGene00001404
WBGene00020758	WBGene00007142
WBGene00013319	WBGene00015956
WBGene00010519	WBGene00010701
WBGene00016189	WBGene00018519
WBGene00008904	WBGene00003659
WBGene00008393	WBGene00017071
WBGene00011791	WBGene00018073
WBGene00018038	WBGene00000081
WBGene00011049	WBGene00016330
WBGene00013453	WBGene00001453
WBGene00002106	WBGene00003956
WBGene00017593	WBGene00022515
WBGene00013652	WBGene00013042
WBGene00016695	WBGene00008435
WBGene00003601	WBGene00004789
WBGene00020170	WBGene00001394
WBGene00021976	WBGene00001680
WBGene00011642	WBGene00023489
WBGene00004819	WBGene00007753
WBGene00219796	WBGene00010870
WBGene00019855	WBGene00019846
WBGene00206389	WBGene00007350
WBGene00013233	WBGene00009334
WBGene00014064	WBGene00021070
WBGene00016455	WBGene00016379
WBGene00012247	WBGene00007557
WBGene00007286	WBGene00017789
WBGene00017407	WBGene00015122
WBGene00001981	WBGene00018145
WBGene00012240	WBGene00019329
WBGene00001435	WBGene00006789
WBGene00008157	WBGene00010959
WBGene00045406	WBGene00014164
WBGene00007211	WBGene00009476
WBGene00010999	WBGene00019298
WBGene00001119	WBGene00007650
WBGene00009696	WBGene00000609
WBGene00002117	WBGene00007812
WBGene00010606	WBGene00014309
WBGene00017038	WBGene00017765
WBGene00013370	WBGene00003978
WBGene00018041	WBGene00003980
WBGene00016863	WBGene00012704
WBGene00022508	WBGene00077437
WBGene00013799	WBGene00019937
WBGene00001949	WBGene00045212
WBGene00007225	WBGene00010012
WBGene00011342	WBGene00015469
WBGene00018252	WBGene00007593
WBGene00014199	WBGene00016751
WBGene00016823	WBGene00006801
WBGene00011706	WBGene00000698
WBGene00011981	WBGene00017195
WBGene00018438	WBGene00002280
WBGene00004816	WBGene00000022
WBGene00017538	WBGene00017131
WBGene00017933	WBGene00015791
WBGene00001820	WBGene00004860
WBGene00009361	WBGene00019743
WBGene00015662	WBGene00020884
WBGene00004786	WBGene00012330
WBGene00015914	WBGene00008446
WBGene00012436	WBGene00004321
WBGene00022669	WBGene00012478
WBGene00010120	WBGene00017717
WBGene00004771	WBGene00022783
WBGene00003979	WBGene00002174
WBGene00021725	WBGene00021325
WBGene00002125	WBGene00194674
WBGene00016486	WBGene00007751
WBGene00018099	WBGene00016906
WBGene00219313	WBGene00006759
WBGene00003976	WBGene00018811
WBGene00017930	WBGene00017640
WBGene00021797	WBGene00016103
WBGene00017141	WBGene00000608
WBGene00013982	WBGene00012582
WBGene00009224	WBGene00013035
WBGene00017402	WBGene00012758
WBGene00020247	WBGene00001795
WBGene00017843	WBGene00003728
WBGene00017432	WBGene00003003
WBGene00020911	WBGene00000801
WBGene00010726	WBGene00012615
WBGene00010568	WBGene00020446
WBGene00010051	WBGene00009054
WBGene00017134	WBGene00004202
WBGene00017584	WBGene00004369
WBGene00004354	WBGene00004038
WBGene00013438	WBGene00044445
WBGene00000708	WBGene00015141
WBGene00017541	WBGene00017374
WBGene00020163	WBGene00022500
WBGene00000870	WBGene00001685
WBGene00014194	WBGene00009259
WBGene00018568	WBGene00015779
WBGene00000388	WBGene00015713
WBGene00015899	WBGene00006462
WBGene00009086	WBGene00010703
WBGene00013509	WBGene00013415
WBGene00019989	WBGene00044134
WBGene00017365	WBGene00000210
WBGene00015437	WBGene00012933
WBGene00008822	WBGene00019189
WBGene00011741	WBGene00000752
WBGene00014822	WBGene00001393
WBGene00016824	WBGene00001455
WBGene00018446	WBGene00020369
WBGene00011153	WBGene00006495
WBGene00011388	WBGene00000207
WBGene00019578	WBGene00006827
WBGene00044702	WBGene00011531
WBGene00194696	WBGene00006310
WBGene00012074	WBGene00000441
WBGene00019082	WBGene00015064
WBGene00010585	WBGene00019164
WBGene00013659	WBGene00000733
WBGene00009651	WBGene00000984
WBGene00020771	WBGene00016269
WBGene00021713	WBGene00011003
WBGene00012900	WBGene00003711
WBGene00013234	WBGene00016531
WBGene00011509	WBGene00019654
WBGene00003784	WBGene00000967
WBGene00021027	WBGene00016756
WBGene00001186	WBGene00012987
WBGene00013901	WBGene00022867
WBGene00006431	WBGene00001669
WBGene00018743	WBGene00003735
WBGene00011956	WBGene00011039
WBGene00003395	WBGene00009146
WBGene00019799	WBGene00017781
WBGene00011925	WBGene00003409
WBGene00021913	WBGene00007743
WBGene00006388	WBGene00010850
WBGene00011010	WBGene00006815
WBGene00011915	WBGene00007591
WBGene00044443	WBGene00004195
WBGene00012058	WBGene00002259
WBGene00006546	WBGene00003693
WBGene00010185	WBGene00019863
WBGene00008210	WBGene00010772
WBGene00009662	WBGene00011439
WBGene00012119	WBGene00001042
WBGene00007228	WBGene00001132
WBGene00015180	WBGene00001796
WBGene00012299	WBGene00001651
WBGene00016939	WBGene00016101
WBGene00021781	WBGene00003589
WBGene00008823	WBGene00015430
WBGene00021763	WBGene00019789
WBGene00016712	WBGene00014140
WBGene00009071	WBGene00004108
WBGene00020948	WBGene00018024
WBGene00011812	WBGene00013317
WBGene00022512	WBGene00011803
WBGene00004822	WBGene00017657
WBGene00016671	WBGene00001699
WBGene00017848	WBGene00001775
WBGene00020778	WBGene00017881
WBGene00044725	WBGene00015619
WBGene00219275	WBGene00010796
WBGene00007332	WBGene00019944
WBGene00017986	WBGene00019117
WBGene00007850	WBGene00013732
WBGene00008207	WBGene00001520
WBGene00008723	WBGene00007463
WBGene00006619	WBGene00008019
WBGene00008440	WBGene00015684
WBGene00045291	WBGene00015389
WBGene00019606	WBGene00022873
WBGene00022586	WBGene00006321
WBGene00006555	WBGene00003072
WBGene00017556	WBGene00015431
WBGene00018037	WBGene00003245
WBGene00016822	WBGene00015823
WBGene00012499	WBGene00019666
WBGene00004984	WBGene00000973
WBGene00000387	WBGene00000224
WBGene00000868	WBGene00016749
WBGene00011434	WBGene00011556
WBGene00019044	WBGene00018860
WBGene00235325	WBGene00001945
WBGene00044200	WBGene00001615
WBGene00021035	WBGene00016513
WBGene00004078	WBGene00012819
WBGene00021658	WBGene00000180
WBGene00011615	WBGene00012554
WBGene00007887	WBGene00012668
WBGene00010555	WBGene00013118
WBGene00010000	WBGene00018704
WBGene00021485	WBGene00002173
WBGene00014663	WBGene00011692
WBGene00003865	WBGene00002217
WBGene00016138	WBGene00004898
WBGene00010365	WBGene00002262
WBGene00019143	WBGene00017464
WBGene00077772	WBGene00008395
WBGene00015589	WBGene00008453
WBGene00020910	WBGene00012437
WBGene00045246	WBGene00000086
WBGene00004334	WBGene00006792
WBGene00018455	WBGene00013439
WBGene00016056	WBGene00007357
WBGene00007709	WBGene00022047
WBGene00219800	WBGene00010183
WBGene00012958	WBGene00003700
WBGene00017532	WBGene00007562
WBGene00018443	WBGene00045399
WBGene00022292	WBGene00007331
WBGene00044502	WBGene00018405
WBGene00017263	WBGene00009785
WBGene00009659	WBGene00004259
WBGene00011616	WBGene00001955
WBGene00015474	WBGene00016435
WBGene00008971	WBGene00017431
WBGene00016713	WBGene00014035
WBGene00016303	WBGene00010858
WBGene00016745	WBGene00003997
WBGene00219451	WBGene00220165
WBGene00017404	WBGene00008979
WBGene00011898	WBGene00017745
WBGene00018735	WBGene00002210
WBGene00009834	WBGene00021036
WBGene00018813	WBGene00016197
WBGene00003111	WBGene00017428
WBGene00016864	WBGene00008311
WBGene00010981	WBGene00007175
WBGene00019795	WBGene00006915
WBGene00014097	WBGene00000692
WBGene00015063	WBGene00017445
WBGene00019794	WBGene00000040
WBGene00009606	WBGene00022130
WBGene00001910	WBGene00043097
WBGene00006552	WBGene00010047
WBGene00016485	WBGene00003843
WBGene00019584	WBGene00017048
WBGene00007282	WBGene00020903
WBGene00008447	WBGene00014947
WBGene00020064	WBGene00015476
WBGene00017712	WBGene00003786
WBGene00008536	WBGene00019368
WBGene00021468	WBGene00009432
WBGene00008080	WBGene00016415
WBGene00015742	WBGene00009081
WBGene00219803	WBGene00011258
WBGene00016229	WBGene00003015
WBGene00014117	WBGene00010269
WBGene00006804	WBGene00010111
WBGene00007283	WBGene00001501
WBGene00044081	WBGene00011474
WBGene00009186	WBGene00020788
WBGene00004243	WBGene00008707
WBGene00019811	WBGene00019394
WBGene00011505	WBGene00019598
WBGene00016230	WBGene00001915
WBGene00164985	WBGene00010540
WBGene00011063	WBGene00012158
WBGene00020760	WBGene00001559
WBGene00011501	WBGene00016314
WBGene00020502	WBGene00019477
WBGene00018439	WBGene00007309
WBGene00013380	WBGene00021148
WBGene00013719	WBGene00015284
WBGene00206482	WBGene00077693
WBGene00013538	WBGene00022499
WBGene00008825	WBGene00020215
WBGene00007290	WBGene00003738
WBGene00012981	WBGene00017427
WBGene00010036	WBGene00017571
WBGene00015903	WBGene00009218
WBGene00000094	WBGene00015981
WBGene00044638	WBGene00006832
WBGene00011011	WBGene00008969
WBGene00020434	WBGene00016848
WBGene00017548	WBGene00022279
WBGene00004352	WBGene00013894
WBGene00016029	WBGene00018807
WBGene00006977	WBGene00009106
WBGene00003231	WBGene00011564
WBGene00008824	WBGene00007546
WBGene00012716	WBGene00019619
WBGene00021605	WBGene00004311
WBGene00018931	WBGene00020191
WBGene00019905	WBGene00001518
WBGene00011691	WBGene00007939
WBGene00019576	WBGene00021375
WBGene00219700	WBGene00022770
WBGene00003394	WBGene00003238
WBGene00005008	WBGene00022848
WBGene00018140	WBGene00005001
WBGene00011614	WBGene00020837
WBGene00012481	WBGene00003670
WBGene00004241	WBGene00019656
WBGene00050948	WBGene00019653
WBGene00017766	WBGene00006636
WBGene00015102	WBGene00001684
WBGene00001606	WBGene00001196
WBGene00001078	WBGene00020114
WBGene00022418	WBGene00003617
WBGene00010542	WBGene00019540
WBGene00044436	WBGene00022644
WBGene00000460	WBGene00006533
WBGene00008535	WBGene00021415
WBGene00011431	WBGene00013203
WBGene00011038	WBGene00010873
WBGene00045272	WBGene00018207
WBGene00003083	WBGene00001519
WBGene00018817	WBGene00010266
WBGene00001377	WBGene00014643
WBGene00006843	WBGene00017478
WBGene00013383	WBGene00020740
WBGene00003219	WBGene00021114
WBGene00013208	WBGene00004438
WBGene00001607	WBGene00011829
WBGene00011350	WBGene00015115
WBGene00008844	WBGene00004986
WBGene00022791	WBGene00020280
WBGene00004027	WBGene00002138
WBGene00001569	WBGene00018763
WBGene00021795	WBGene00009595
WBGene00219849	WBGene00009883
WBGene00009007	WBGene00015061
WBGene00017985	WBGene00019869
WBGene00000980	WBGene00020382
WBGene00007391	WBGene00003634
WBGene00007979	WBGene00020153
WBGene00011012	WBGene00021158
WBGene00016764	WBGene00016595
WBGene00003229	WBGene00008110
WBGene00000968	WBGene00010744
WBGene00007928	WBGene00013872
WBGene00021376	WBGene00001774
WBGene00012879	WBGene00015116
WBGene00015312	WBGene00000118
WBGene00077732	WBGene00016664
WBGene00016192	WBGene00003959
WBGene00008695	WBGene00000239
WBGene00011809	WBGene00018052
WBGene00015083	WBGene00004810
WBGene00000496	WBGene00022270
WBGene00021648	WBGene00004395
WBGene00008849	WBGene00020407
WBGene00008747	WBGene00020029
WBGene00020258	WBGene00018356
WBGene00002982	WBGene00011291
WBGene00021353	WBGene00013702
WBGene00006393	WBGene00019268
WBGene00008566	WBGene00006861
WBGene00003912	WBGene00015390
WBGene00017587	WBGene00007070
WBGene00004374	WBGene00007779
WBGene00019622	WBGene00016407
WBGene00019357	WBGene00021262
WBGene00001484	WBGene00044166
WBGene00010093	WBGene00014003
WBGene00007573	WBGene00012464
WBGene00007022	WBGene00019816
WBGene00007773	WBGene00012139
WBGene00012210	WBGene00018346
WBGene00011275	WBGene00019805
WBGene00019569	WBGene00000458
WBGene00004798	WBGene00018885
WBGene00008232	WBGene00021852
WBGene00016501	WBGene00017979
WBGene00007643	WBGene00013554
WBGene00000995	WBGene00020393
WBGene00022357	WBGene00021556
WBGene00016449	WBGene00000111
WBGene00010483	WBGene00019998
WBGene00004242	WBGene00018351
WBGene00020290	WBGene00000929
WBGene00020343	WBGene00010924
WBGene00022037	WBGene00002139
WBGene00001072	WBGene00019327
WBGene00003783	WBGene00018035
WBGene00013579	WBGene00019170
WBGene00007168	WBGene00020509
WBGene00004817	WBGene00004925
WBGene00001148	WBGene00018350
WBGene00012103	WBGene00002272
WBGene00045434	WBGene00018210
WBGene00018337	WBGene00020222
WBGene00021607	WBGene00007837
WBGene00021093	WBGene00012452
WBGene00011000	WBGene00022100
WBGene00022043	WBGene00012226
WBGene00016725	WBGene00021893
WBGene00016520	WBGene00001745
WBGene00014034	WBGene00012953
WBGene00012104	WBGene00018206
WBGene00013567	WBGene00003690
WBGene00000462	WBGene00016097
WBGene00013433	WBGene00017310
WBGene00000473	WBGene00008365
WBGene00020466	WBGene00003613
WBGene00044758	WBGene00019237
WBGene00017708	WBGene00007746
WBGene00000465	WBGene00011147
WBGene00010492	WBGene00022497
WBGene00011986	WBGene00012127
WBGene00021206	WBGene00015897
WBGene00012301	WBGene00008900
WBGene00019924	WBGene00010925
WBGene00010195	WBGene00008548
WBGene00000866	WBGene00013426
WBGene00012020	WBGene00003678
WBGene00000913	WBGene00008830
WBGene00016163	WBGene00014021
WBGene00010436	WBGene00019882
WBGene00012680	WBGene00018384
WBGene00219908	WBGene00020606
WBGene00013847	WBGene00003828
WBGene00013552	WBGene00000831
WBGene00003611	WBGene00045053
WBGene00010444	WBGene00011763
WBGene00009404	WBGene00007801
WBGene00016291	WBGene00006424
WBGene00015905	WBGene00013480
WBGene00007667	WBGene00022487
WBGene00077453	WBGene00044049
WBGene00006996	WBGene00018589
WBGene00016387	WBGene00002163
WBGene00002031	WBGene00017536
WBGene00021247	WBGene00022196
WBGene00206362	WBGene00006530
WBGene00020199	WBGene00045052
WBGene00010351	WBGene00000739
WBGene00009939	WBGene00015016
WBGene00019796	WBGene00004145
WBGene00020896	WBGene00017771
WBGene00020375	WBGene00023036
WBGene00017676	WBGene00017449
WBGene00009588	WBGene00012531
WBGene00021153	WBGene00012854
WBGene00015327	WBGene00002137
WBGene00007846	WBGene00003171
WBGene00021730	WBGene00012891
WBGene00006443	WBGene00008375
WBGene00020480	WBGene00016030
WBGene00004217	WBGene00003090
WBGene00001481	WBGene00010336
WBGene00016674	WBGene00008654
WBGene00020783	WBGene00009049
WBGene00017239	WBGene00019854
WBGene00013553	WBGene00017773
WBGene00012675	WBGene00000977
WBGene00021747	WBGene00017578
WBGene00018666	WBGene00008270
WBGene00018585	WBGene00013963
WBGene00016590	WBGene00015783
WBGene00003164	WBGene00015551
WBGene00008170	WBGene00003726
WBGene00017462	WBGene00004423
WBGene00021366	WBGene00017964
WBGene00009006	WBGene00021379
WBGene00018806	WBGene00011938
WBGene00003228	WBGene00006603
WBGene00003230	WBGene00016658
WBGene00017854	WBGene00044527
WBGene00021412	WBGene00018488
WBGene00012566	WBGene00014562
WBGene00007580	WBGene00008542
WBGene00013862	WBGene00016456
WBGene00011352	WBGene00007558
WBGene00003975	WBGene00009943
WBGene00007128	WBGene00003624
WBGene00003026	WBGene00011423
WBGene00022232	WBGene00017947
WBGene00000867	WBGene00001538
WBGene00015200	WBGene00022423
WBGene00015807	WBGene00010221
WBGene00016057	WBGene00009558
WBGene00014112	WBGene00018174
WBGene00012002	WBGene00003019
WBGene00007978	WBGene00019590
WBGene00018424	WBGene00001054
WBGene00009055	WBGene00008200
WBGene00003410	WBGene00001249
WBGene00007603	WBGene00003720
WBGene00016263	WBGene00019963
WBGene00019918	WBGene00219316
WBGene00011320	WBGene00000103
WBGene00018433	WBGene00194925
WBGene00013349	WBGene00007236
WBGene00009553	WBGene00022474
WBGene00003864	WBGene00009483
WBGene00011300	WBGene00045418
WBGene00009035	WBGene00006543
WBGene00012527	WBGene00003412
WBGene00003159	WBGene00007220
WBGene00009310	WBGene00000266
WBGene00014667	WBGene00001604
WBGene00016178	WBGene00012938
WBGene00013669	WBGene00022313
WBGene00015746	WBGene00012909
WBGene00017142	WBGene00000232
WBGene00007644	WBGene00004030
WBGene00017931	WBGene00219307
WBGene00004392	WBGene00010960
WBGene00017990	WBGene00020075
WBGene00220118	WBGene00015753
WBGene00008427	WBGene00011767
WBGene00003161	WBGene00018266
WBGene00016983	WBGene00012476
WBGene00015769	WBGene00185092
WBGene00044431	WBGene00007327
WBGene00008684	WBGene00008945
WBGene00010666	WBGene00000511
WBGene00014987	WBGene00004024
WBGene00019971	WBGene00022258
WBGene00003241	WBGene00009722
WBGene00013137	WBGene00003124
WBGene00011435	WBGene00019994
WBGene00019254	WBGene00012446
WBGene00019862	WBGene00015942
WBGene00010493	WBGene00044770
WBGene00000121	WBGene00000374
WBGene00009222	WBGene00003615
WBGene00003184	WBGene00002054
WBGene00008789	WBGene00020448
WBGene00001051	WBGene00000150
WBGene00020858	WBGene00021018
WBGene00001974	WBGene00010659
WBGene00014163	WBGene00010524
WBGene00017733	WBGene00017756
WBGene00008196	WBGene00018369
WBGene00044319	WBGene00019674
WBGene00018010	WBGene00013860
WBGene00011489	WBGene00044736
WBGene00001855	WBGene00001761
WBGene00017742	WBGene00022076
WBGene00010690	WBGene00018415
WBGene00021785	WBGene00007565
WBGene00003955	WBGene00017015
WBGene00022092	WBGene00003696
WBGene00023401	WBGene00011821
WBGene00013381	WBGene00021079
WBGene00021841	WBGene00015131
WBGene00017360	WBGene00021333
WBGene00012723	WBGene00045507
WBGene00000444	WBGene00016450
WBGene00045407	WBGene00020360
WBGene00016564	WBGene00004003
WBGene00017874	WBGene00023485
WBGene00044690	WBGene00017257
WBGene00015011	WBGene00016768
WBGene00009287	WBGene00001644
WBGene00219306	WBGene00009215
WBGene00015766	WBGene00015728
WBGene00004827	WBGene00017504
WBGene00016809	WBGene00002067
WBGene00006568	WBGene00022358
WBGene00010081	WBGene00012140
WBGene00010621	WBGene00001814
WBGene00015189	WBGene00019769
WBGene00018660	WBGene00003707
WBGene00006562	WBGene00011059
WBGene00016663	WBGene00010364
WBGene00015586	WBGene00002041
WBGene00009272	WBGene00015381
WBGene00008172	WBGene00021136
WBGene00001413	WBGene00020491
WBGene00185098	WBGene00013562
WBGene00002245	WBGene00020052
WBGene00020300	WBGene00015608
WBGene00019400	WBGene00195185
WBGene00010608	WBGene00195233
WBGene00004823	WBGene00019777
WBGene00009131	WBGene00045397
WBGene00009701	WBGene00002065
WBGene00000884	WBGene00015403
WBGene00015747	WBGene00019373
WBGene00008464	WBGene00010424
WBGene00020193	WBGene00012124
WBGene00007144	WBGene00011430
WBGene00017357	WBGene00015279
WBGene00009656	WBGene00009469
WBGene00010354	WBGene00019347
WBGene00011319	WBGene00015359
WBGene00012512	WBGene00002038
WBGene00020035	WBGene00011893
WBGene00007221	WBGene00007745
WBGene00023318	WBGene00009306
WBGene00007400	WBGene00000829
WBGene00007109	WBGene00018146
WBGene00044204	WBGene00002269
WBGene00006384	WBGene00004182
WBGene00008959	WBGene00012948
WBGene00004239	WBGene00018100
WBGene00001647	WBGene00003721
WBGene00007299	WBGene00006678
WBGene00003209	WBGene00008634
WBGene00009556	WBGene00015740
WBGene00044483	WBGene00015667
WBGene00235356	WBGene00007756
WBGene00011532	WBGene00017785
WBGene00018386	WBGene00011102
WBGene00006349	WBGene00014136
WBGene00021378	WBGene00001398
WBGene00010066	WBGene00017866
WBGene00021541	WBGene00021565
WBGene00015134	WBGene00002222
WBGene00015850	WBGene00003722
WBGene00009173	WBGene00010825
WBGene00021828	WBGene00219376
WBGene00013128	WBGene00013560
WBGene00016353	WBGene00014669
WBGene00012807	WBGene00007363
WBGene00022532	WBGene00003511
WBGene00000411	WBGene00000789
WBGene00010248	WBGene00016968
WBGene00009179	WBGene00008868
WBGene00016935	WBGene00004192
WBGene00004391	WBGene00014001
WBGene00020725	WBGene00000169
WBGene00018578	WBGene00015483
WBGene00018483	WBGene00007388
WBGene00017358	WBGene00220093
WBGene00016586	WBGene00021370
WBGene00016567	WBGene00006610
WBGene00000479	WBGene00017594
WBGene00002073	WBGene00001631
WBGene00002275	WBGene00015087
WBGene00021661	WBGene00013227
WBGene00000406	WBGene00016884
WBGene00003499	WBGene00010134
WBGene00011834	WBGene00044403
WBGene00219210	WBGene00002989
WBGene00004044	WBGene00003779
WBGene00022794	WBGene00002056
WBGene00044987	WBGene00017437
WBGene00016836	WBGene00021495
WBGene00002324	WBGene00015933
WBGene00011221	WBGene00020847
WBGene00019938	WBGene00219571
WBGene00045078	WBGene00000599
WBGene00012182	WBGene00008213
WBGene00020025	WBGene00017442
WBGene00009009	WBGene00008342
WBGene00006638	WBGene00000845
WBGene00018661	WBGene00019932
WBGene00017452	WBGene00019320
WBGene00002144	WBGene00004061
WBGene00019381	WBGene00016114
WBGene00008563	WBGene00021619
WBGene00006976	WBGene00016757
WBGene00000474	WBGene00020981
WBGene00015976	WBGene00003778
WBGene00007445	WBGene00001819
WBGene00012672	WBGene00003844
WBGene00009113	WBGene00010328
WBGene00003043	WBGene00019521
WBGene00006390	WBGene00010617
WBGene00012546	WBGene00011499
WBGene00018366	WBGene00020649
WBGene00008218	WBGene00019138
WBGene00001585	WBGene00007881
WBGene00016816	WBGene00020850
WBGene00015385	WBGene00010965
WBGene00015075	WBGene00016191
WBGene00019729	WBGene00013946
WBGene00007171	WBGene00000715
WBGene00009301	WBGene00019589
WBGene00022172	WBGene00013643
WBGene00023409	WBGene00021918
WBGene00000416	WBGene00003655
WBGene00013725	WBGene00022178
WBGene00022257	WBGene00016394
WBGene00004350	WBGene00020453
WBGene00000250	WBGene00010945
WBGene00001571	WBGene00012494
WBGene00008456	WBGene00021328
WBGene00004781	WBGene00013802
WBGene00016937	WBGene00011330
WBGene00018948	WBGene00016766
WBGene00008403	WBGene00012381
WBGene00016576	WBGene00006594
WBGene00007118	WBGene00020577
WBGene00020684	WBGene00002039
WBGene00013241	WBGene00020574
WBGene00018959	WBGene00020120
WBGene00010569	WBGene00013763
WBGene00008387	WBGene00015609
WBGene00007616	WBGene00021135
WBGene00022452	WBGene00006690
WBGene00022376	WBGene00008227
WBGene00010767	WBGene00001824
WBGene00011410	WBGene00010907
WBGene00003150	WBGene00021430
WBGene00018137	WBGene00219838
WBGene00001683	WBGene00011090
WBGene00017460	WBGene00185076
WBGene00023418	WBGene00018755
WBGene00010325	WBGene00016367
WBGene00017898	WBGene00015859
WBGene00017832	WBGene00008607
WBGene00012241	WBGene00015370
WBGene00017886	WBGene00021927
WBGene00016323	WBGene00017336
WBGene00021596	WBGene00002235
WBGene00007624	WBGene00020567
WBGene00001165	WBGene00021128
WBGene00011923	WBGene00013650
WBGene00012795	WBGene00017063
WBGene00044924	WBGene00003957
WBGene00019354	WBGene00011670
WBGene00004208	WBGene00045308
WBGene00011035	WBGene00022893
WBGene00010781	WBGene00012363
WBGene00194949	WBGene00021835
WBGene00016045	WBGene00016559
WBGene00003222	WBGene00017515
WBGene00009648	WBGene00019105
WBGene00012650	WBGene00007748
WBGene00023355	WBGene00018273
WBGene00009103	WBGene00001505
WBGene00021186	WBGene00018971
WBGene00010828	WBGene00015247
WBGene00008384	WBGene00000054
WBGene00021282	WBGene00016626
WBGene00007710	WBGene00000002
WBGene00018689	WBGene00002257
WBGene00014177	WBGene00001433
WBGene00014250	WBGene00194717
WBGene00013244	WBGene00011587
WBGene00018845	WBGene00009511
WBGene00044329	WBGene00008101
WBGene00015972	WBGene00017100
WBGene00000270	WBGene00000485
WBGene00000120	WBGene00010657
WBGene00015677	WBGene00009221
WBGene00017583	WBGene00017880
WBGene00022667	WBGene00007392
WBGene00006474	WBGene00044636
WBGene00021200	WBGene00021917
WBGene00009930	WBGene00020307
WBGene00003406	WBGene00010334
WBGene00009899	WBGene00003958
WBGene00018740	WBGene00005602
WBGene00006868	WBGene00008372
WBGene00012317	WBGene00013400
WBGene00017696	WBGene00008584
WBGene00003619	WBGene00008359
WBGene00007622	WBGene00000714
WBGene00015001	WBGene00015139
WBGene00010159	WBGene00020401
WBGene00017053	WBGene00019720
WBGene00219218	WBGene00016530
WBGene00017456	WBGene00007695
WBGene00018991	WBGene00008547
WBGene00043051	WBGene00013750
WBGene00184990	WBGene00013839
WBGene00006392	WBGene00000139
WBGene00000405	WBGene00000732
WBGene00011967	WBGene00019546
WBGene00009135	WBGene00006561
WBGene00010281	WBGene00020735
WBGene00012167	WBGene00003716
WBGene00013726	WBGene00012231
WBGene00011892	WBGene00010967
WBGene00000409	WBGene00008917
WBGene00007256	WBGene00003680
WBGene00195239	WBGene00007775
WBGene00012496	WBGene00022847
WBGene00000777	WBGene00009292
WBGene00010194	WBGene00019643
WBGene00009203	WBGene00013484
WBGene00015160	WBGene00003999
WBGene00005023	WBGene00021034
WBGene00013742	WBGene00021193
WBGene00003155	WBGene00017176
WBGene00011747	WBGene00003694
WBGene00011464	WBGene00022573
WBGene00022034	WBGene00012699
WBGene00015843	WBGene00004779
WBGene00020821	WBGene00022397
WBGene00008710	WBGene00044977
WBGene00019030	WBGene00000966
WBGene00007606	WBGene00009311
WBGene00021552	WBGene00000237
WBGene00021827	WBGene00010658
WBGene00020183	WBGene00015369
WBGene00000168	WBGene00008296
WBGene00003830	WBGene00017303
WBGene00015301	WBGene00018958
WBGene00008174	WBGene00000020
WBGene00007757	WBGene00015751
WBGene00001686	WBGene00021870
WBGene00021056	WBGene00002188
WBGene00006595	WBGene00002057
WBGene00020404	WBGene00012919
WBGene00018598	WBGene00045400
WBGene00013724	WBGene00018241
WBGene00019953	WBGene00001639
WBGene00022749	WBGene00044903
WBGene00015347	WBGene00021464
WBGene00004385	WBGene00189949
WBGene00009346	WBGene00016445
WBGene00019677	WBGene00017957
WBGene00015468	WBGene00015582
WBGene00017750	WBGene00017294
WBGene00002985	WBGene00001169
WBGene00022420	WBGene00019183
WBGene00007417	WBGene00022574
WBGene00016754	WBGene00010274
WBGene00012715	WBGene00010904
WBGene00008882	WBGene00017503
WBGene00017459	WBGene00000492
WBGene00009499	WBGene00008360
WBGene00009174	WBGene00016174
WBGene00010731	WBGene00018985
WBGene00007500	WBGene00016659
WBGene00009661	WBGene00009895
WBGene00013610	WBGene00001544
WBGene00009987	WBGene00012777
WBGene00019628	WBGene00016735
WBGene00017801	WBGene00001758
WBGene00007914	WBGene00003091
WBGene00001597	WBGene00007885
WBGene00002072	WBGene00021239
WBGene00011820	WBGene00016645
WBGene00001061	WBGene00019462
WBGene00011576	WBGene00003179
WBGene00044290	WBGene00022813
WBGene00021418	WBGene00235352
WBGene00003037	WBGene00001248
WBGene00001946	WBGene00016046
WBGene00011811	WBGene00000652
WBGene00008880	WBGene00020139
WBGene00000106	WBGene00044178
WBGene00006974	WBGene00007953
WBGene00016992	WBGene00011705
WBGene00000886	WBGene00013996
WBGene00022036	WBGene00220076
WBGene00008641	WBGene00019495
WBGene00022620	WBGene00017091
WBGene00002148	WBGene00020156
WBGene00017177	WBGene00007724
WBGene00012695	WBGene00019515
WBGene00003998	WBGene00011756
WBGene00001808	WBGene00021055
WBGene00000894	WBGene00022329
WBGene00001161	WBGene00003610
WBGene00015145	WBGene00044150
WBGene00006707	WBGene00013535
WBGene00006405	WBGene00010296
WBGene00019833	WBGene00012418
WBGene00021392	WBGene00007841
WBGene00013122	WBGene00021611
WBGene00007013	WBGene00017475
WBGene00012435	WBGene00219216
WBGene00021704	WBGene00019731
WBGene00017002	WBGene00017341
WBGene00016799	WBGene00016644
WBGene00009878	WBGene00219271
WBGene00015191	WBGene00014852
WBGene00016238	WBGene00001136
WBGene00009923	WBGene00005191
WBGene00013219	WBGene00003425
WBGene00004729	WBGene00018435
WBGene00008085	WBGene00020457
WBGene00002004	WBGene00008244
WBGene00000413	WBGene00011026
WBGene00015538	WBGene00219589
WBGene00015916	WBGene00018852
WBGene00018808	WBGene00013838
WBGene00009627	WBGene00022643
WBGene00006376	WBGene00007393
WBGene00001499	WBGene00015932
WBGene00018878	WBGene00000703
WBGene00022694	WBGene00003839
WBGene00017003	WBGene00023284
WBGene00007860	WBGene00219780
WBGene00013596	WBGene00014300
WBGene00007771	WBGene00018286
WBGene00015329	WBGene00008341
WBGene00008034	WBGene00019519
WBGene00010619	WBGene00011100
WBGene00015912	WBGene00012866
WBGene00005021	WBGene00045365
WBGene00001193	WBGene00003648
WBGene00014228	WBGene00016980
WBGene00016381	WBGene00008731
WBGene00017939	WBGene00003715
WBGene00007167	WBGene00015735
WBGene00015687	WBGene00003233
WBGene00008537	WBGene00012592
WBGene00012029	WBGene00017069
WBGene00022244	WBGene00012514
WBGene00007433	WBGene00001754
WBGene00086566	WBGene00000971
WBGene00008338	WBGene00018333
WBGene00018636	WBGene00006318
WBGene00011599	WBGene00000657
WBGene00022057	WBGene00010238
WBGene00014124	WBGene00009988
WBGene00004042	WBGene00012910
WBGene00006793	WBGene00018200
WBGene00005025	WBGene00012810
WBGene00003870	WBGene00013947
WBGene00012236	WBGene00017151
WBGene00018423	WBGene00018992
WBGene00006311	WBGene00010277
WBGene00004204	WBGene00010422
WBGene00019077	WBGene00000864
WBGene00004896	WBGene00000667
WBGene00007705	WBGene00013863
WBGene00021986	WBGene00003673
WBGene00004181	WBGene00016714
WBGene00001653	WBGene00000712
WBGene00010420	WBGene00021396
WBGene00003022	WBGene00001752
WBGene00011216	WBGene00013654
WBGene00009364	WBGene00008832
WBGene00003651	WBGene00010123
WBGene00004887	WBGene00194814
WBGene00010339	WBGene00017507
WBGene00009366	WBGene00018262
WBGene00016421	WBGene00022082
WBGene00018156	WBGene00013542
WBGene00018665	WBGene00016081
WBGene00012569	WBGene00015028
WBGene00012220	WBGene00015456
WBGene00002046	WBGene00019579
WBGene00020050	WBGene00001564
WBGene00021191	WBGene00021971
WBGene00008648	WBGene00000616
WBGene00021682	WBGene00010214
WBGene00015205	WBGene00009182
WBGene00012739	WBGene00008567
WBGene00000887	WBGene00003884
WBGene00004244	WBGene00001677
WBGene00008143	WBGene00009702
WBGene00006795	WBGene00022314
WBGene00008417	WBGene00003847
WBGene00022681	WBGene00044209
WBGene00000156	WBGene00010989
WBGene00006391	WBGene00000955
WBGene00022835	WBGene00044156
WBGene00013150	WBGene00015441
WBGene00009441	WBGene00013845
WBGene00003076	WBGene00022564
WBGene00016573	WBGene00021540
WBGene00009270	WBGene00044404
WBGene00022127	WBGene00009515
WBGene00008385	WBGene00077594
WBGene00000990	WBGene00011520
WBGene00011689	WBGene00010018
WBGene00000146	WBGene00077591
WBGene00011062	WBGene00010723
WBGene00011376	WBGene00017265
WBGene00022273	WBGene00022547
WBGene00010887	WBGene00007725
WBGene00018511	WBGene00000039
WBGene00016767	WBGene00195084
WBGene00010264	WBGene00011083
WBGene00019264	WBGene00016555
WBGene00010230	WBGene00017576
WBGene00001977	WBGene00007766
WBGene00021051	WBGene00220084
WBGene00002368	WBGene00013644
WBGene00010687	WBGene00045273
WBGene00000249	WBGene00219876
WBGene00021649	WBGene00021298
WBGene00006773	WBGene00017592
WBGene00016971	WBGene00015889
WBGene00019824	WBGene00019587
WBGene00014918	WBGene00019532
WBGene00021269	WBGene00013513
WBGene00002003	WBGene00015295
WBGene00008288	WBGene00007728
WBGene00000935	WBGene00007480
WBGene00011253	WBGene00001211
WBGene00007493	WBGene00077521
WBGene00007647	WBGene00011305
WBGene00016148	WBGene00189951
WBGene00015915	WBGene00018261
WBGene00009188	WBGene00021664
WBGene00000090	WBGene00011454
WBGene00044188	WBGene00021137
WBGene00008169	WBGene00005228
WBGene00003172	WBGene00015574
WBGene00009025	WBGene00012387
WBGene00017397	WBGene00194769
WBGene00006395	WBGene00020413
WBGene00007651	WBGene00008137
WBGene00011279	WBGene00022154
WBGene00008035	WBGene00011397
WBGene00008780	WBGene00185117
WBGene00194651	WBGene00050943
WBGene00004888	WBGene00013999
WBGene00011451	WBGene00020164
WBGene00011282	WBGene00235297
WBGene00014205	WBGene00000719
WBGene00015146	WBGene00000699
WBGene00086551	WBGene00008483
WBGene00015353	WBGene00023503
WBGene00015136	WBGene00008763
WBGene00012484	WBGene00007543
WBGene00011636	WBGene00012162
WBGene00001998	WBGene00008332
WBGene00010704	WBGene00017782
WBGene00010629	WBGene00021261
WBGene00008503	WBGene00016013
WBGene00004780	WBGene00019541
WBGene00001470	WBGene00016912
WBGene00007187	WBGene00015497
WBGene00013127	WBGene00016942
WBGene00009565	WBGene00045252
WBGene00013323	WBGene00015351
WBGene00003509	WBGene00019176
WBGene00000506	WBGene00012946
WBGene00003236	WBGene00019343
WBGene00016055	WBGene00012533
WBGene00002696	WBGene00006853
WBGene00016087	WBGene00013457
WBGene00077537	WBGene00003706
WBGene00019993	WBGene00003688
WBGene00017293	WBGene00010361
WBGene00020673	WBGene00021606
WBGene00045495	WBGene00086565
WBGene00006368	WBGene00000594
WBGene00000145	WBGene00020660
WBGene00019907	WBGene00009104
WBGene00000423	WBGene00009005
WBGene00001482	WBGene00016274
WBGene00003010	WBGene00006620
WBGene00021867	WBGene00008038
WBGene00002028	WBGene00019730
WBGene00011036	WBGene00015934
WBGene00000794	WBGene00194652
WBGene00020588	WBGene00019973
WBGene00185089	WBGene00010522
WBGene00009508	WBGene00008802
WBGene00001041	WBGene00008424
WBGene00018132	WBGene00004301
WBGene00235256	WBGene00021886
WBGene00194906	WBGene00020350
WBGene00022203	WBGene00016058
WBGene00255714	WBGene00016217
WBGene00012187	WBGene00000722
WBGene00009132	WBGene00000740
WBGene00002136	WBGene00018195
WBGene00010294	WBGene00021397
WBGene00009551	WBGene00003465
WBGene00000396	WBGene00001663
WBGene00003156	WBGene00003470
WBGene00016313	WBGene00003466
WBGene00007589	WBGene00044224
WBGene00017159	WBGene00017644
WBGene00044345	WBGene00044107
WBGene00012935	WBGene00017197
WBGene00021132	WBGene00003450
WBGene00000386	WBGene00022685
WBGene00022762	WBGene00044644
WBGene00220246	WBGene00016890
WBGene00003795	WBGene00003067
WBGene00015797	WBGene00001786
WBGene00044989	WBGene00016052
WBGene00019130	WBGene00009190
WBGene00044916	WBGene00021786
WBGene00018830	WBGene00019580
WBGene00004765	WBGene00015012
WBGene00008442	WBGene00021673
WBGene00016944	WBGene00003464
WBGene00008488	WBGene00018068
WBGene00015095	WBGene00016246
WBGene00020320	WBGene00015345
WBGene00001031	WBGene00006040
WBGene00001511	WBGene00012549
WBGene00008380	WBGene00018375
WBGene00020951	WBGene00022030
WBGene00021515	WBGene00009695
WBGene00077543	WBGene00006416
WBGene00194892	WBGene00022412
WBGene00008859	WBGene00010587
WBGene00007297	WBGene00044474
WBGene00219303	WBGene00014069
WBGene00021049	WBGene00013955
WBGene00006394	WBGene00016523
WBGene00022850	WBGene00009838
WBGene00003918	WBGene00015442
WBGene00007136	WBGene00194787
WBGene00001980	WBGene00014247
WBGene00003183	WBGene00020940
WBGene00007971	WBGene00219688
WBGene00017549	WBGene00010851
WBGene00017064	WBGene00003463
WBGene00015233	WBGene00016752
WBGene00011250	WBGene00011793
WBGene00014166	WBGene00010327
WBGene00001023	WBGene00007404
WBGene00011887	WBGene00016177
WBGene00220004	WBGene00001859
WBGene00012117	WBGene00020674
WBGene00021295	WBGene00015371
WBGene00012698	WBGene00020741
WBGene00022792	WBGene00006039
WBGene00010678	WBGene00044616
WBGene00009444	WBGene00021993
WBGene00015853	WBGene00007460
WBGene00009385	WBGene00010623
WBGene00014230	WBGene00007244
WBGene00013966	WBGene00016399
WBGene00022598	WBGene00206418
WBGene00011411	WBGene00007301
WBGene00021636	WBGene00022039
WBGene00010502	WBGene00019208
WBGene00018678	WBGene00022469
WBGene00000417	WBGene00017441
WBGene00007196	WBGene00021996
WBGene00018833	WBGene00023322
WBGene00009159	WBGene00008629
WBGene00004721	WBGene00044062
WBGene00015501	WBGene00009839
WBGene00003656	WBGene00017386
WBGene00020411	WBGene00235095
WBGene00017749	WBGene00045297
WBGene00003504	WBGene00008333
WBGene00000772	WBGene00000691
WBGene00017895	WBGene00003448
WBGene00015267	WBGene00011351
WBGene00001743	WBGene00000741
WBGene00001040	WBGene00003458
WBGene00005022	WBGene00013602
WBGene00011189	WBGene00020313
WBGene00013611	WBGene00005949
WBGene00010609	WBGene00022754
WBGene00009671	WBGene00015479
WBGene00015971	WBGene00009549
WBGene00018950	WBGene00010451
WBGene00016603	WBGene00010633
WBGene00004339	WBGene00000753
WBGene00017132	WBGene00021461
WBGene00022697	WBGene00017327
WBGene00016206	WBGene00206474
WBGene00014917	WBGene00021799
WBGene00020345	WBGene00014024
WBGene00002043	WBGene00194935
WBGene00017044	WBGene00018358
WBGene00003158	WBGene00003444
WBGene00018613	WBGene00008352
WBGene00206491	WBGene00000720
WBGene00021359	WBGene00043743
WBGene00015504	WBGene00017978
WBGene00020433	WBGene00008336
WBGene00008921	WBGene00004026
WBGene00006324	WBGene00012849
WBGene00020761	WBGene00022562
WBGene00022124	WBGene00012491
WBGene00012106	WBGene00010859
WBGene00017658	WBGene00021864
WBGene00020843	WBGene00007376
WBGene00019726	WBGene00003431
WBGene00007270	WBGene00003705
WBGene00022455	WBGene00019248
WBGene00005014	WBGene00022333
WBGene00000498	WBGene00000601
WBGene00003401	WBGene00007378
WBGene00007797	WBGene00023172
WBGene00007921	WBGene00014246
WBGene00008118	WBGene00044495
WBGene00013265	WBGene00017679
WBGene00010353	WBGene00005726
WBGene00013958	WBGene00009271
WBGene00004338	WBGene00006947
WBGene00016171	WBGene00235293
WBGene00001609	WBGene00009682
WBGene00015484	WBGene00194703
WBGene00002047	WBGene00004908
WBGene00006379	WBGene00003452
WBGene00020412	WBGene00044586
WBGene00019771	WBGene00044723
WBGene00010080	WBGene00003432
WBGene00006389	WBGene00017211
WBGene00219778	WBGene00003429
WBGene00020462	WBGene00011134
WBGene00009223	WBGene00077520
WBGene00008587	WBGene00003438
WBGene00004077	WBGene00016660
WBGene00022765	WBGene00003426
WBGene00001253	WBGene00003442
WBGene00018658	WBGene00017434
WBGene00022434	WBGene00014223
WBGene00005007	WBGene00006051
WBGene00003396	WBGene00013696
WBGene00008968	WBGene00009840
WBGene00004388	WBGene00007541
WBGene00000099	WBGene00000878
WBGene00010044	WBGene00008772
WBGene00010305	WBGene00020019
WBGene00000520	WBGene00008492
WBGene00021535	WBGene00015348
WBGene00001985	WBGene00000707
WBGene00011272	WBGene00013836
WBGene00003044	WBGene00021537
WBGene00015590	WBGene00016447
WBGene00022035	WBGene00006050
WBGene00004893	WBGene00003579
WBGene00011625	WBGene00014672
WBGene00016409	WBGene00003468
WBGene00007092	WBGene00003664
WBGene00014516	WBGene00044471
WBGene00020830	WBGene00185097
WBGene00014218	WBGene00003424
WBGene00018013	WBGene00016351
WBGene00011746	WBGene00019997
WBGene00007712	WBGene00003446
WBGene00007429	WBGene00022572
WBGene00015842	WBGene00001150
WBGene00007974	WBGene00021428
WBGene00013405	WBGene00195169
WBGene00001235	WBGene00020715
WBGene00012277	WBGene00010466
WBGene00000407	WBGene00021154
WBGene00009305	WBGene00004966
WBGene00008197	WBGene00206479
WBGene00016209	WBGene00011336
WBGene00006542	WBGene00013858
WBGene00017356	WBGene00009390
WBGene00021192	WBGene00013757
WBGene00013892	WBGene00017264
WBGene00012950	WBGene00006895
WBGene00011908	WBGene00022708
WBGene00017046	WBGene00220140
WBGene00004163	WBGene00013854
WBGene00016245	WBGene00016155
WBGene00015518	WBGene00007716
WBGene00009650	WBGene00015796
WBGene00002241	WBGene00011425
WBGene00014256	WBGene00015907
WBGene00008686	WBGene00009643
WBGene00008330	WBGene00044261
WBGene00002225	WBGene00007308
WBGene00235102	WBGene00009835
WBGene00016014	WBGene00008529
WBGene00044614	WBGene00018314
WBGene00043056	WBGene00235353
WBGene00044891	WBGene00009680
WBGene00019892	WBGene00009959
WBGene00015513	WBGene00017808
WBGene00195093	WBGene00015890
WBGene00012000	WBGene00043952
WBGene00003661	WBGene00021472
WBGene00013465	WBGene00016168
WBGene00001102	WBGene00003443
WBGene00008061	WBGene00010091
WBGene00011730	WBGene00007190
WBGene00015150	WBGene00013613
WBGene00018371	WBGene00003449
WBGene00021347	WBGene00006053
WBGene00017317	WBGene00015765
WBGene00011560	WBGene00044256
WBGene00015249	WBGene00014005
WBGene00011142	WBGene00020070
WBGene00002226	WBGene00044272
WBGene00001831	WBGene00016322
WBGene00022192	WBGene00194653
WBGene00006446	WBGene00011777
WBGene00018786	WBGene00017533
WBGene00044069	WBGene00022337
WBGene00012276	WBGene00021809
WBGene00016740	WBGene00020381
WBGene00009977	WBGene00006748
WBGene00001595	WBGene00003435
WBGene00017450	WBGene00003742
WBGene00001325	WBGene00020977
WBGene00012678	WBGene00009938
WBGene00008670	WBGene00022752
WBGene00001320	WBGene00255375
WBGene00011687	WBGene00022843
WBGene00001259	WBGene00012781
WBGene00023427	WBGene00009160
WBGene00012405	WBGene00077569
WBGene00007008	WBGene00006056
WBGene00017011	WBGene00000596
WBGene00021012	WBGene00220259
WBGene00021853	WBGene00003467
WBGene00021877	WBGene00008153
WBGene00010409	WBGene00014104
WBGene00009286	WBGene00021256
WBGene00021038	WBGene00016130
WBGene00001864	WBGene00006048
WBGene00018577	WBGene00004899
WBGene00018302	WBGene00013700
WBGene00008005	WBGene00007537
WBGene00014115	WBGene00015236
WBGene00044001	WBGene00003774
WBGene00015451	WBGene00010122
WBGene00016157	WBGene00018631
WBGene00017235	WBGene00022589
WBGene00022310	WBGene00008590
WBGene00009448	WBGene00022017
WBGene00022803	WBGene00044475
WBGene00008484	WBGene00000989
WBGene00011743	WBGene00010650
WBGene00003082	WBGene00022597
WBGene00000162	WBGene00016612
WBGene00022251	WBGene00013474
WBGene00007625	WBGene00044541
WBGene00003154	WBGene00012786
WBGene00004702	WBGene00013723
WBGene00021942	WBGene00018773
WBGene00017031	WBGene00013956
WBGene00019399	WBGene00009864
WBGene00006648	WBGene00045050
WBGene00012221	WBGene00019372
WBGene00004307	WBGene00011325
WBGene00015698	WBGene00043147
WBGene00020823	WBGene00022652
WBGene00013141	WBGene00015097
WBGene00011740	WBGene00021398
WBGene00001996	WBGene00017216
WBGene00003246	WBGene00009962
WBGene00000271	WBGene00021633
WBGene00003036	WBGene00194678
WBGene00022074	WBGene00009016
WBGene00006492	WBGene00235277
WBGene00004180	WBGene00009755
WBGene00003805	WBGene00007538
WBGene00012558	WBGene00010212
WBGene00022831	WBGene00010933
WBGene00003020	WBGene00018347
WBGene00011890	WBGene00000820
WBGene00001973	WBGene00017058
WBGene00011916	WBGene00007691
WBGene00017683	WBGene00019430
WBGene00003868	WBGene00194664
WBGene00004915	WBGene00021878
WBGene00004384	WBGene00012924
WBGene00019087	WBGene00016680
WBGene00008219	WBGene00019135
WBGene00012802	WBGene00002198
WBGene00001513	WBGene00016639
WBGene00017087	WBGene00004960
WBGene00004125	WBGene00016111
WBGene00012492	WBGene00001777
WBGene00002180	WBGene00018840
WBGene00002229	WBGene00010474
WBGene00004700	WBGene00017851
WBGene00000537	WBGene00016753
WBGene00022703	WBGene00009681
WBGene00018680	WBGene00007478
WBGene00013196	WBGene00010563
WBGene00044689	WBGene00194647
WBGene00016632	WBGene00019501
WBGene00001029	WBGene00219655
WBGene00013214	WBGene00013521
WBGene00004136	WBGene00194695
WBGene00011311	WBGene00020904
WBGene00004383	WBGene00012859
WBGene00012651	WBGene00020167
WBGene00010785	WBGene00009589
WBGene00019396	WBGene00008863
WBGene00015861	WBGene00012639
WBGene00002276	WBGene00008498
WBGene00007711	WBGene00001483
WBGene00003012	WBGene00194850
WBGene00006515	WBGene00009463
WBGene00008281	WBGene00007867
WBGene00022830	WBGene00010672
WBGene00012888	WBGene00013556
WBGene00007014	WBGene00021373
WBGene00021655	WBGene00016397
WBGene00015849	WBGene00009581
WBGene00021750	WBGene00006052
WBGene00018070	WBGene00019409
WBGene00018152	WBGene00007382
WBGene00011860	WBGene00195147
WBGene00022099	WBGene00022140
WBGene00020481	WBGene00017636
WBGene00019124	WBGene00011176
WBGene00010911	WBGene00010574
WBGene00016374	WBGene00014864
WBGene00019118	WBGene00003562
WBGene00007184	WBGene00019972
WBGene00011318	WBGene00007159
WBGene00002992	WBGene00014240
WBGene00003582	WBGene00020990
WBGene00021000	WBGene00017542
WBGene00017355	WBGene00009247
WBGene00022750	WBGene00011900
WBGene00015579	WBGene00009031
WBGene00017837	WBGene00044492
WBGene00018659	WBGene00017736
WBGene00020026	WBGene00015987
WBGene00008418	WBGene00012871
WBGene00004246	WBGene00009125
WBGene00018330	WBGene00009239
WBGene00000236	WBGene00021416
WBGene00008371	WBGene00004054
WBGene00007042	WBGene00021214
WBGene00001035	WBGene00012189
WBGene00003510	WBGene00013087
WBGene00012203	WBGene00020661
WBGene00011032	WBGene00021207
WBGene00018635	WBGene00015627
WBGene00015922	WBGene00017647
WBGene00003989	WBGene00009377
WBGene00019402	WBGene00022751
WBGene00016021	WBGene00021302
WBGene00010053	WBGene00013524
WBGene00013967	WBGene00012087
WBGene00012385	WBGene00013657
WBGene00008363	WBGene00220258
WBGene00013095	WBGene00020377
WBGene00009919	WBGene00011919
WBGene00004701	WBGene00050904
WBGene00015156	WBGene00016541
WBGene00008805	WBGene00019832
WBGene00010807	WBGene00003457
WBGene00004320	WBGene00044243
WBGene00004086	WBGene00008072
WBGene00018016	WBGene00022157
WBGene00006377	WBGene00009043
WBGene00013434	WBGene00013036
WBGene00043156	WBGene00014029
WBGene00006802	WBGene00019561
WBGene00019075	WBGene00008801
WBGene00003787	WBGene00017059
WBGene00017005	WBGene00020659
WBGene00008343	WBGene00009941
WBGene00006440	WBGene00018949
WBGene00014018	WBGene00011401
WBGene00005026	WBGene00016414
WBGene00194812	WBGene00044895
WBGene00001590	WBGene00021215
WBGene00001060	WBGene00014158
WBGene00016966	WBGene00020713
WBGene00016129	WBGene00018087
WBGene00004132	WBGene00012357
WBGene00010367	WBGene00020860
WBGene00016154	WBGene00016698
WBGene00017916	WBGene00013165
WBGene00012243	WBGene00014169
WBGene00010583	WBGene00014857
WBGene00016960	WBGene00009457
WBGene00004214	WBGene00022298
WBGene00022278	WBGene00011214
WBGene00006442	WBGene00010381
WBGene00002076	WBGene00016358
WBGene00007561	WBGene00006624
WBGene00009372	WBGene00014042
WBGene00012188	WBGene00004969
WBGene00005020	WBGene00045355
WBGene00007355	WBGene00013070
WBGene00019987	WBGene00021386
WBGene00012641	WBGene00008854
WBGene00022788	WBGene00018980
WBGene00010465	WBGene00044633
WBGene00009118	WBGene00018253
WBGene00017165	WBGene00013318
WBGene00021721	WBGene00017354
WBGene00003904	WBGene00195227
WBGene00003021	WBGene00003434
WBGene00018421	WBGene00019260
WBGene00015815	WBGene00007080
WBGene00007645	WBGene00011203
WBGene00009944	WBGene00008105
WBGene00018897	WBGene00010209
WBGene00007621	WBGene00007274
WBGene00219575	WBGene00018930
WBGene00016987	WBGene00010457
WBGene00012157	WBGene00011001
WBGene00003157	WBGene00009884
WBGene00013881	WBGene00019410
WBGene00006481	WBGene00010611
WBGene00017147	WBGene00009344
WBGene00004891	WBGene00012784
WBGene00194884	WBGene00022696
WBGene00003059	WBGene00015694
WBGene00012205	WBGene00017112
WBGene00003405	WBGene00015688
WBGene00016156	WBGene00018332
WBGene00009011	WBGene00022670
WBGene00206420	WBGene00050956
WBGene00003136	WBGene00010900
WBGene00000591	WBGene00185006
WBGene00009176	WBGene00011469
WBGene00011912	WBGene00009601
WBGene00008344	WBGene00015032
WBGene00008877	WBGene00016440
WBGene00013431	WBGene00014174
WBGene00002998	WBGene00003469
WBGene00006613	WBGene00219308
WBGene00000147	WBGene00015572
WBGene00006605	WBGene00011973
WBGene00022854	WBGene00007740
WBGene00008458	WBGene00077636
WBGene00003391	WBGene00016327
WBGene00018778	WBGene00010719
WBGene00016574	WBGene00194701
WBGene00016115	WBGene00021967
WBGene00017347	WBGene00011172
WBGene00014113	WBGene00010136
WBGene00011589	WBGene00012294
WBGene00001516	WBGene00009991
WBGene00000773	WBGene00021787
WBGene00013697	WBGene00018120
WBGene00017738	WBGene00008074
WBGene00020441	WBGene00016707
WBGene00022836	WBGene00000546
WBGene00003612	WBGene00020675
WBGene00005019	WBGene00014116
WBGene00017767	WBGene00009269
WBGene00006736	WBGene00014156
WBGene00006963	WBGene00008125
WBGene00175030	WBGene00016587
WBGene00003836	WBGene00021105
WBGene00021846	WBGene00021871
WBGene00008546	WBGene00014082
WBGene00018721	WBGene00013226
WBGene00017461	WBGene00019859
WBGene00022702	WBGene00043998
WBGene00009921	WBGene00009250
WBGene00007186	WBGene00014155
WBGene00017605	WBGene00013713
WBGene00003804	WBGene00044227
WBGene00164968	WBGene00010289
WBGene00018420	WBGene00022799
WBGene00013096	WBGene00018121
WBGene00000143	WBGene00013473
WBGene00006406	WBGene00012905
WBGene00021929	WBGene00009129
WBGene00015308	WBGene00011132
WBGene00007124	WBGene00012827
WBGene00185086	WBGene00019920
WBGene00001867	WBGene00017175
WBGene00011631	WBGene00010114
WBGene00001661	WBGene00044763
WBGene00015023	WBGene00007733
WBGene00020779	WBGene00009459
WBGene00003030	WBGene00012831
WBGene00007428	WBGene00017444
WBGene00000376	WBGene00020187
WBGene00018960	WBGene00008007
WBGene00006374	WBGene00013142
WBGene00009668	WBGene00007337
WBGene00020647	WBGene00011721
WBGene00001044	WBGene00018119
WBGene00010787	WBGene00010980
WBGene00007110	WBGene00189952
WBGene00021514	WBGene00016054
WBGene00011195	WBGene00007793
WBGene00022812	WBGene00015084
WBGene00018625	WBGene00022617
WBGene00010198	WBGene00195010
WBGene00006387	WBGene00010271
WBGene00022141	WBGene00011088
WBGene00022885	WBGene00194700
WBGene00004703	WBGene00005012
WBGene00009966	WBGene00017555
WBGene00017989	WBGene00018647
WBGene00007965	WBGene00195150
WBGene00004337	WBGene00004973
WBGene00006722	WBGene00006464
WBGene00001046	WBGene00007457
WBGene00007488	WBGene00010612
WBGene00021022	WBGene00012296
WBGene00019947	WBGene00001500
WBGene00011087	WBGene00021175
WBGene00011930	WBGene00020613
WBGene00011115	WBGene00006047
WBGene00000871	WBGene00077443
WBGene00007102	WBGene00018336
WBGene00019503	WBGene00007584
WBGene00008145	WBGene00016389
WBGene00009994	WBGene00001424
WBGene00013246	WBGene00007320
WBGene00015245	WBGene00017231
WBGene00013998	WBGene00011491
WBGene00013593	WBGene00019406
WBGene00018391	WBGene00017559
WBGene00011945	WBGene00007479
WBGene00022368	WBGene00008259
WBGene00009341	WBGene00086554
WBGene00012556	WBGene00015244
WBGene00019698	WBGene00017910
WBGene00011513	WBGene00011795
WBGene00004110	WBGene00020987
WBGene00016317	WBGene00016357
WBGene00006563	WBGene00012486
WBGene00003793	WBGene00020177
WBGene00016947	WBGene00015937
WBGene00009996	WBGene00011749
WBGene00004302	WBGene00015094
WBGene00007553	WBGene00012595
WBGene00004050	WBGene00007601
WBGene00022182	WBGene00015820
WBGene00003258	WBGene00007427
WBGene00010233	WBGene00018122
WBGene00022463	WBGene00194697
WBGene00009352	WBGene00007675
WBGene00003086	WBGene00001736
WBGene00021276	WBGene00017922
WBGene00010637	WBGene00044312
WBGene00015310	WBGene00010874
WBGene00022502	WBGene00009548
WBGene00021467	WBGene00011911
WBGene00013688	WBGene00018531
WBGene00012700	WBGene00011478
WBGene00020628	WBGene00007714
WBGene00013994	WBGene00018301
WBGene00003001	WBGene00015908
WBGene00008361	WBGene00008111
WBGene00015194	WBGene00021608
WBGene00014019	WBGene00016040
WBGene00013446	WBGene00010651
WBGene00022167	WBGene00000544
WBGene00000888	WBGene00010486
WBGene00000144	WBGene00017551
WBGene00006739	WBGene00022761
WBGene00010227	WBGene00022706
WBGene00020652	WBGene00009324
WBGene00013432	WBGene00010487
WBGene00002214	WBGene00017384
WBGene00018894	WBGene00020265
WBGene00020994	WBGene00013710
WBGene00009731	WBGene00019755
WBGene00001833	WBGene00008912
WBGene00010699	WBGene00016742
WBGene00021899	WBGene00219322
WBGene00002075	WBGene00022385
WBGene00015508	WBGene00015106
WBGene00019005	WBGene00013809
WBGene00019218	WBGene00011129
WBGene00009145	WBGene00021287
WBGene00019129	WBGene00019337
WBGene00012984	WBGene00008871
WBGene00021901	WBGene00008660
WBGene00009673	WBGene00006719
WBGene00015938	WBGene00014660
WBGene00001281	WBGene00008063
WBGene00009078	WBGene00219326
WBGene00016678	WBGene00007791
WBGene00019710	WBGene00016161
WBGene00022488	WBGene00175035
WBGene00008062	WBGene00010779
WBGene00022832	WBGene00014121
WBGene00018362	WBGene00023490
WBGene00021559	WBGene00020370
WBGene00007150	WBGene00044205
WBGene00011237	WBGene00020105
WBGene00011597	WBGene00016211
WBGene00003568	WBGene00011493
WBGene00017988	WBGene00020985
WBGene00001514	WBGene00011200
WBGene00000940	WBGene00044435
WBGene00015670	WBGene00011173
WBGene00018908	WBGene00008651
WBGene00011988	WBGene00013987
WBGene00016311	WBGene00004904
WBGene00014020	WBGene00009704
WBGene00015104	WBGene00013303
WBGene00012395	WBGene00012926
WBGene00008413	WBGene00019512
WBGene00021270	WBGene00009738
WBGene00012465	WBGene00018507
WBGene00012988	WBGene00015051
WBGene00011117	WBGene00010460
WBGene00020425	WBGene00001242
WBGene00002079	WBGene00012605
[truncated: 1,608 more rows]

## Sheet: C118D vs WT
Young Adult C118D vs Young Adult WT
UP in C118D	DOWN in C118D
WBGene00020662	WBGene00022265
WBGene00000881	WBGene00020438
WBGene00000294	WBGene00019313
WBGene00019673	WBGene00013086
WBGene00017301	WBGene00006547
WBGene00007463	WBGene00021966
WBGene00020511	WBGene00016309
WBGene00000776	WBGene00013370
WBGene00001404	WBGene00020665
WBGene00001651	WBGene00010149
WBGene00006803	WBGene00013699
WBGene00002134	WBGene00012958
WBGene00006819	WBGene00019923
WBGene00016913	WBGene00009088
WBGene00007942	WBGene00010606
WBGene00019914	WBGene00019705
WBGene00017926	WBGene00017182
WBGene00004995	WBGene00012792
WBGene00006585	WBGene00008904
WBGene00003929	WBGene00012581
WBGene00000065	WBGene00011229
WBGene00003369	WBGene00008784
WBGene00019895	WBGene00010120
WBGene00008194	WBGene00017912
WBGene00001649	WBGene00001436
WBGene00018811	WBGene00009427
WBGene00009674	WBGene00021723
WBGene00016631	WBGene00009437
WBGene00006815	WBGene00019815
WBGene00003687	WBGene00012247
WBGene00012134	WBGene00019591
WBGene00017012	WBGene00013759
WBGene00014030	WBGene00018038
WBGene00006759	WBGene00044372
WBGene00000114	WBGene00016695
WBGene00000554	WBGene00001981
WBGene00000528	WBGene00009658
WBGene00010117	WBGene00020354
WBGene00023159	WBGene00020261
WBGene00010050	WBGene00010568
WBGene00012544	WBGene00003976
WBGene00016419	WBGene00235267
WBGene00001149	WBGene00013319
WBGene00008741	WBGene00020537
WBGene00019682	WBGene00019687
WBGene00002247	WBGene00018606
WBGene00015391	WBGene00004750
WBGene00008745	WBGene00017713
WBGene00006831	WBGene00017911
WBGene00020557	WBGene00017343
WBGene00003963	WBGene00001435
WBGene00000217	WBGene00014242
WBGene00019205	WBGene00010689
WBGene00023209	WBGene00004820
WBGene00017440	WBGene00016078
WBGene00000942	WBGene00004819
WBGene00011374	WBGene00021180
WBGene00001911	WBGene00022638
WBGene00003409	WBGene00014064
WBGene00010984	WBGene00016295
WBGene00004988	WBGene00008157
WBGene00010049	WBGene00000301
WBGene00000214	WBGene00011791
WBGene00011880	WBGene00019928
WBGene00020195	WBGene00010104
WBGene00020633	WBGene00016076
WBGene00021895	WBGene00000461
WBGene00006820	WBGene00012021
WBGene00020446	WBGene00018355
WBGene00018718	WBGene00019700
WBGene00006876	WBGene00004813
WBGene00000282	WBGene00008138
WBGene00010993	WBGene00008838
WBGene00007296	WBGene00021576
WBGene00003996	WBGene00020758
WBGene00019351	WBGene00008782
WBGene00002023	WBGene00013254
WBGene00001501	WBGene00019922
WBGene00001132	WBGene00014044
WBGene00019760	WBGene00015112
WBGene00006912	WBGene00011342
WBGene00014826	WBGene00016486
WBGene00017923	WBGene00016457
WBGene00006742	WBGene00012851
WBGene00011736	WBGene00019927
WBGene00003670	WBGene00013779
WBGene00008973	WBGene00173055
WBGene00022047	WBGene00017593
WBGene00013474	WBGene00014041
WBGene00010959	WBGene00018711
WBGene00000733	WBGene00009697
WBGene00021645	WBGene00010495
WBGene00019249	WBGene00015624
WBGene00000228	WBGene00004821
WBGene00017201	WBGene00022262
WBGene00006789	WBGene00007887
WBGene00006479	WBGene00013799
WBGene00004788	WBGene00017143
WBGene00001843	WBGene00007642
WBGene00009158	WBGene00021449
WBGene00012713	WBGene00013145
WBGene00001331	WBGene00016864
WBGene00010727	WBGene00021299
WBGene00020581	WBGene00008526
WBGene00018522	WBGene00011981
WBGene00017727	WBGene00012436
WBGene00021060	WBGene00004354
WBGene00002041	WBGene00016453
WBGene00012364	WBGene00015121
WBGene00008311	WBGene00017365
WBGene00003411	WBGene00018094
WBGene00020149	WBGene00016455
WBGene00006672	WBGene00011642
WBGene00016705	WBGene00007850
WBGene00006771	WBGene00001882
WBGene00006527	WBGene00001905
WBGene00002138	WBGene00019578
WBGene00015580	WBGene00012900
WBGene00003097	WBGene00002117
WBGene00006984	WBGene00019584
WBGene00003429	WBGene00021542
WBGene00001851	WBGene00196933
WBGene00019727	WBGene00010519
WBGene00014309	WBGene00018225
WBGene00014141	WBGene00003601
WBGene00001560	WBGene00044281
WBGene00006893	WBGene00010555
WBGene00008936	WBGene00007286
WBGene00007516	WBGene00012096
WBGene00020838	WBGene00007342
WBGene00004119	WBGene00009020
WBGene00003482	WBGene00022555
WBGene00015097	WBGene00021092
WBGene00000789	WBGene00018438
WBGene00018951	WBGene00017843
WBGene00003432	WBGene00044692
WBGene00013884	WBGene00013659
WBGene00003242	WBGene00011925
WBGene00001366	WBGene00013403
WBGene00001994	WBGene00044004
WBGene00011102	WBGene00000388
WBGene00011856	WBGene00017598
WBGene00006754	WBGene00016545
WBGene00016642	WBGene00022508
WBGene00009532	WBGene00010691
WBGene00013103	WBGene00004814
WBGene00019620	WBGene00194675
WBGene00007103	WBGene00044693
WBGene00001993	WBGene00020771
WBGene00219838	WBGene00000422
WBGene00020808	WBGene00044202
WBGene00009628	WBGene00008822
WBGene00017380	WBGene00010234
WBGene00006787	WBGene00009086
WBGene00014001	WBGene00206389
WBGene00006056	WBGene00018828
WBGene00016450	WBGene00013278
WBGene00020146	WBGene00008844
WBGene00003497	WBGene00018433
WBGene00006826	WBGene00011010
WBGene00001155	WBGene00021293
WBGene00015823	WBGene00012744
WBGene00004033	WBGene00017181
WBGene00007993	WBGene00235272
WBGene00021709	WBGene00015899
WBGene00006839	WBGene00017942
WBGene00020369	WBGene00018446
WBGene00001775	WBGene00044436
WBGene00003931	WBGene00011388
WBGene00001699	WBGene00021794
WBGene00022010	WBGene00022561
WBGene00003762	WBGene00022669
WBGene00017971	WBGene00044526
WBGene00017010	WBGene00044047
WBGene00002915	WBGene00019420
WBGene00000822	WBGene00022557
WBGene00020082	WBGene00002124
WBGene00000149	WBGene00010808
WBGene00016103	WBGene00017538
WBGene00017657	WBGene00020379
WBGene00018138	WBGene00018103
WBGene00001753	WBGene00000870
WBGene00006599	WBGene00008210
WBGene00000138	WBGene00006939
WBGene00012358	WBGene00011153
WBGene00012201	WBGene00014061
WBGene00003903	WBGene00011434
WBGene00010115	WBGene00013453
WBGene00001794	WBGene00022512
WBGene00002272	WBGene00012299
WBGene00008560	WBGene00020778
WBGene00019511	WBGene00019795
WBGene00014666	WBGene00006552
WBGene00004172	WBGene00019799
WBGene00045418	WBGene00019576
WBGene00019068	WBGene00001906
WBGene00020732	WBGene00017587
WBGene00077761	WBGene00012899
WBGene00012875	WBGene00018746
WBGene00016260	WBGene00015171
WBGene00013690	WBGene00014097
WBGene00012592	WBGene00018455
WBGene00016330	WBGene00016056
WBGene00013969	WBGene00015180
WBGene00020504	WBGene00219313
WBGene00015684	WBGene00011505
WBGene00002135	WBGene00015589
WBGene00019225	WBGene00019418
WBGene00004256	WBGene00008207
WBGene00018024	WBGene00019817
WBGene00001684	WBGene00006619
WBGene00006586	WBGene00021713
WBGene00015472	WBGene00017402
WBGene00001685	WBGene00011431
WBGene00000245	WBGene00021725
WBGene00003786	WBGene00010051
WBGene00044260	WBGene00007773
WBGene00018349	WBGene00020944
WBGene00002139	WBGene00019794
WBGene00044191	WBGene00004352
WBGene00011803	WBGene00011011
WBGene00001000	WBGene00001950
WBGene00011019	WBGene00022292
WBGene00001177	WBGene00006546
WBGene00007350	WBGene00012240
WBGene00008438	WBGene00001875
WBGene00008622	WBGene00008723
WBGene00007650	WBGene00005061
WBGene00004083	WBGene00008823
WBGene00006825	WBGene00010493
WBGene00019666	WBGene00010492
WBGene00017506	WBGene00017263
WBGene00016768	WBGene00016822
WBGene00017671	WBGene00021188
WBGene00020930	WBGene00009698
WBGene00016316	WBGene00009606
WBGene00008979	WBGene00003979
WBGene00004801	WBGene00011509
WBGene00003371	WBGene00016189
WBGene00185014	WBGene00017848
WBGene00003735	WBGene00044443
WBGene00003165	WBGene00015914
WBGene00015680	WBGene00016824
WBGene00010960	WBGene00007225
WBGene00003752	WBGene00009300
WBGene00014941	WBGene00010999
WBGene00003400	WBGene00019989
WBGene00009031	WBGene00016485
WBGene00009388	WBGene00014807
WBGene00004023	WBGene00015905
WBGene00003759	WBGene00044537
WBGene00012121	WBGene00017532
WBGene00000180	WBGene00012981
WBGene00007395	WBGene00021656
WBGene00007955	WBGene00045291
WBGene00014207	WBGene00001569
WBGene00012100	WBGene00001949
WBGene00011232	WBGene00017134
WBGene00019188	WBGene00045412
WBGene00020651	WBGene00006555
WBGene00043097	WBGene00003865
WBGene00006587	WBGene00007290
WBGene00006780	WBGene00011706
WBGene00011176	WBGene00001880
WBGene00001581	WBGene00020835
WBGene00010985	WBGene00011741
WBGene00003959	WBGene00000469
WBGene00000070	WBGene00010066
WBGene00006784	WBGene00018439
WBGene00000210	WBGene00022586
WBGene00010593	WBGene00006431
WBGene00000006	WBGene00001881
WBGene00013859	WBGene00003784
WBGene00000539	WBGene00195244
WBGene00006608	WBGene00000460
WBGene00010135	WBGene00016303
WBGene00006588	WBGene00021479
WBGene00020256	WBGene00021189
WBGene00018739	WBGene00018443
WBGene00015059	WBGene00011615
WBGene00001187	WBGene00015903
WBGene00006634	WBGene00044725
WBGene00000113	WBGene00008789
WBGene00000179	WBGene00023245
WBGene00000752	WBGene00005008
WBGene00004364	WBGene00019035
WBGene00020158	WBGene00020948
WBGene00001520	WBGene00003219
WBGene00009578	WBGene00010000
WBGene00007363	WBGene00012301
WBGene00006636	WBGene00011689
WBGene00017636	WBGene00011898
WBGene00012834	WBGene00009301
WBGene00008191	WBGene00008447
WBGene00003748	WBGene00018808
WBGene00008298	WBGene00019905
WBGene00004810	WBGene00002125
WBGene00022144	WBGene00003099
WBGene00002977	WBGene00009302
WBGene00016595	WBGene00012405
WBGene00003990	WBGene00010185
WBGene00021325	WBGene00017930
WBGene00011446	WBGene00007709
WBGene00015122	WBGene00001941
WBGene00020884	WBGene00011809
WBGene00006663	WBGene00219491
WBGene00007753	WBGene00008825
WBGene00001328	WBGene00000387
WBGene00010918	WBGene00017712
WBGene00012933	WBGene00019918
WBGene00006351	WBGene00011049
WBGene00007165	WBGene00019606
WBGene00016594	WBGene00008959
WBGene00008926	WBGene00077784
WBGene00006757	WBGene00009212
WBGene00019017	WBGene00008536
WBGene00003442	WBGene00000496
WBGene00012306	WBGene00004241
WBGene00017541	WBGene00020175
WBGene00003175	WBGene00197215
WBGene00010424	WBGene00013509
WBGene00004924	WBGene00011012
WBGene00001113	WBGene00219949
WBGene00015137	WBGene00010351
WBGene00000277	WBGene00004243
WBGene00003171	WBGene00004078
WBGene00003530	WBGene00019082
WBGene00012289	WBGene00021605
WBGene00011564	WBGene00012074
WBGene00003934	WBGene00017854
WBGene00011681	WBGene00000868
WBGene00004235	WBGene00001919
WBGene00022708	WBGene00017933
WBGene00006675	WBGene00021035
WBGene00020836	WBGene00020170
WBGene00000100	WBGene00012119
WBGene00017591	WBGene00011812
WBGene00013643	WBGene00011691
WBGene00004875	WBGene00014874
WBGene00021879	WBGene00019811
WBGene00021043	WBGene00018845
WBGene00004238	WBGene00017986
WBGene00003624	WBGene00021607
WBGene00021048	WBGene00000465
WBGene00003370	WBGene00004984
WBGene00017582	WBGene00020473
WBGene00001189	WBGene00012672
WBGene00000831	WBGene00017729
WBGene00000211	WBGene00013126
WBGene00006524	WBGene00206482
WBGene00011531	WBGene00001606
WBGene00009531	WBGene00018578
WBGene00010888	WBGene00004816
WBGene00022101	WBGene00009035
WBGene00019636	WBGene00009662
WBGene00016447	WBGene00017584
WBGene00011869	WBGene00008535
WBGene00010834	WBGene00009862
WBGene00015791	WBGene00017404
WBGene00016018	WBGene00020910
WBGene00012127	WBGene00009067
WBGene00015061	WBGene00021781
WBGene00000233	WBGene00019044
WBGene00021322	WBGene00015102
WBGene00000253	WBGene00011956
WBGene00006530	WBGene00003395
WBGene00013203	WBGene00018037
WBGene00016879	WBGene00007643
WBGene00020207	WBGene00016823
WBGene00016201	WBGene00003410
WBGene00015551	WBGene00017422
WBGene00019207	WBGene00021726
WBGene00006801	WBGene00008464
WBGene00003443	WBGene00014117
WBGene00013896	WBGene00017548
WBGene00018376	WBGene00004374
WBGene00006408	WBGene00015083
WBGene00003604	WBGene00011614
WBGene00016722	WBGene00010310
WBGene00004193	WBGene00219451
WBGene00001622	WBGene00008824
WBGene00002978	WBGene00020035
WBGene00004038	WBGene00077787
WBGene00003980	WBGene00018489
WBGene00012608	WBGene00001607
WBGene00006749	WBGene00019938
WBGene00017904	WBGene00016712
WBGene00001502	WBGene00009186
WBGene00003751	WBGene00015674
WBGene00013858	WBGene00013383
WBGene00016099	WBGene00013380
WBGene00003169	WBGene00020290
WBGene00015796	WBGene00016138
WBGene00015539	WBGene00017135
WBGene00019493	WBGene00021763
WBGene00011893	WBGene00009659
WBGene00003407	WBGene00008440
WBGene00007313	WBGene00011063
WBGene00021543	WBGene00011501
WBGene00010503	WBGene00011320
WBGene00012122	WBGene00018189
WBGene00010793	WBGene00008086
WBGene00016534	WBGene00022236
WBGene00001909	WBGene00009280
WBGene00019263	WBGene00012879
WBGene00009962	WBGene00010621
WBGene00007142	WBGene00004242
WBGene00001449	WBGene00021624
WBGene00000022	WBGene00044702
WBGene00009885	WBGene00003231
WBGene00001627	WBGene00077732
WBGene00010772	WBGene00018099
WBGene00004395	WBGene00001104
WBGene00044535	WBGene00010542
WBGene00013654	WBGene00001072
WBGene00020806	WBGene00004217
WBGene00008091	WBGene00006804
WBGene00006930	WBGene00012716
WBGene00018704	WBGene00006977
WBGene00010018	WBGene00010981
WBGene00019324	WBGene00001186
WBGene00013762	WBGene00021730
WBGene00012747	WBGene00003229
WBGene00018216	WBGene00000913
WBGene00012217	WBGene00017177
WBGene00003519	WBGene00000866
WBGene00000998	WBGene00017083
WBGene00022813	WBGene00017556
WBGene00001459	WBGene00008080
WBGene00016749	WBGene00004334
WBGene00016680	WBGene00006394
WBGene00008032	WBGene00018931
WBGene00009581	WBGene00010483
WBGene00000780	WBGene00011986
WBGene00006772	WBGene00019577
WBGene00022861	WBGene00015312
WBGene00007155	WBGene00012412
WBGene00007340	WBGene00010036
WBGene00001392	WBGene00015588
WBGene00009146	WBGene00007332
WBGene00015279	WBGene00017407
WBGene00003090	WBGene00012512
WBGene00003741	WBGene00219303
WBGene00006764	WBGene00011352
WBGene00015096	WBGene00003026
WBGene00022754	WBGene00020064
WBGene00077437	WBGene00000797
WBGene00014158	WBGene00001937
WBGene00000118	WBGene00219627
WBGene00007336	WBGene00017985
WBGene00020895	WBGene00003184
WBGene00018051	WBGene00013862
WBGene00017691	WBGene00004027
WBGene00016351	WBGene00015045
WBGene00012615	WBGene00004353
WBGene00008777	WBGene00007391
WBGene00000671	WBGene00009071
WBGene00001631	WBGene00016501
WBGene00009968	WBGene00016163
WBGene00015469	WBGene00018561
WBGene00009896	WBGene00013567
WBGene00000878	WBGene00015912
WBGene00013448	WBGene00003228
WBGene00003435	WBGene00019690
WBGene00013035	WBGene00000867
WBGene00003986	WBGene00016192
WBGene00006495	WBGene00016263
WBGene00010079	WBGene00011915
WBGene00009293	WBGene00009923
WBGene00011428	WBGene00009701
WBGene00016735	WBGene00016449
WBGene00013633	WBGene00013381
WBGene00020516	WBGene00044149
WBGene00012536	WBGene00010690
WBGene00006582	WBGene00009834
WBGene00015887	WBGene00044661
WBGene00010370	WBGene00021153
WBGene00014076	WBGene00021629
WBGene00018335	WBGene00003159
WBGene00018519	WBGene00004239
WBGene00017640	WBGene00018252
WBGene00017625	WBGene00019796
WBGene00022307	WBGene00022257
WBGene00019819	WBGene00016291
WBGene00004213	WBGene00008218
WBGene00000786	WBGene00004786
WBGene00000169	WBGene00004798
WBGene00000609	WBGene00017931
WBGene00001863	WBGene00014667
WBGene00022157	WBGene00021596
WBGene00009884	WBGene00011231
WBGene00022743	WBGene00013538
WBGene00021136	WBGene00007985
WBGene00003404	WBGene00003912
WBGene00011072	WBGene00014920
WBGene00010703	WBGene00021853
WBGene00000207	WBGene00021658
WBGene00006971	WBGene00007580
WBGene00018602	WBGene00015111
WBGene00006592	WBGene00021056
WBGene00000988	WBGene00012593
WBGene00002497	WBGene00012020
WBGene00008211	WBGene00021206
WBGene00006824	WBGene00002073
WBGene00008260	WBGene00010354
WBGene00006882	WBGene00014516
WBGene00044081	WBGene00014163
WBGene00016028	WBGene00016713
WBGene00010790	WBGene00019833
WBGene00011269	WBGene00011275
WBGene00017195	WBGene00022529
WBGene00000367	WBGene00008747
WBGene00001055	WBGene00008710
WBGene00004999	WBGene00007788
WBGene00018952	WBGene00010353
WBGene00003577	WBGene00012499
WBGene00003749	WBGene00006562
WBGene00008205	WBGene00002006
WBGene00004735	WBGene00003230
WBGene00002038	WBGene00012481
WBGene00002174	WBGene00019266
WBGene00000546	WBGene00020684
WBGene00023408	WBGene00008085
WBGene00018488	WBGene00013658
WBGene00012158	WBGene00011038
WBGene00015381	WBGene00007168
WBGene00010943	WBGene00016573
WBGene00014091	WBGene00016863
WBGene00007944	WBGene00011350
WBGene00003658	WBGene00009820
WBGene00013415	WBGene00021198
WBGene00000908	WBGene00007573
WBGene00022666	WBGene00000473
WBGene00003747	WBGene00016885
WBGene00000967	WBGene00015529
WBGene00044489	WBGene00021541
WBGene00006827	WBGene00021051
WBGene00001452	WBGene00013349
WBGene00016059	WBGene00019971
WBGene00004902	WBGene00018713
WBGene00003375	WBGene00007979
WBGene00003758	WBGene00010093
WBGene00004237	WBGene00013208
WBGene00000597	WBGene00016178
WBGene00021852	WBGene00002031
WBGene00003765	WBGene00022667
WBGene00020837	WBGene00009287
WBGene00016542	WBGene00013719
WBGene00018249	WBGene00003864
WBGene00020143	WBGene00001877
WBGene00019204	WBGene00012723
WBGene00001945	WBGene00018585
WBGene00015765	WBGene00020375
WBGene00014308	WBGene00012241
WBGene00022515	WBGene00003955
WBGene00000175	WBGene00000156
WBGene00000374	WBGene00019087
WBGene00001790	WBGene00019357
WBGene00021036	WBGene00016937
WBGene00011398	WBGene00009651
WBGene00002137	WBGene00007417
WBGene00009574	WBGene00017142
WBGene00004860	WBGene00019400
WBGene00013255	WBGene00004391
WBGene00022770	WBGene00003155
WBGene00044080	WBGene00022043
WBGene00021039	WBGene00015742
WBGene00012184	WBGene00000417
WBGene00006365	WBGene00022854
WBGene00008913	WBGene00000803
WBGene00000656	WBGene00000444
WBGene00016943	WBGene00219803
WBGene00011832	WBGene00018483
WBGene00006861	WBGene00014166
WBGene00012291	WBGene00011489
WBGene00017515	WBGene00013553
WBGene00015548	WBGene00021279
WBGene00004145	WBGene00003209
WBGene00011340	WBGene00015200
WBGene00000726	WBGene00018806
WBGene00015632	WBGene00008641
WBGene00008529	WBGene00009939
WBGene00022178	WBGene00007978
WBGene00017717	WBGene00021200
WBGene00006812	WBGene00001647
WBGene00000140	WBGene00013552
WBGene00016838	WBGene00045434
WBGene00011561	WBGene00014987
WBGene00006641	WBGene00017046
WBGene00000698	WBGene00016939
WBGene00019329	WBGene00001910
WBGene00021148	WBGene00012546
WBGene00008986	WBGene00001653
WBGene00016269	WBGene00002225
WBGene00019837	WBGene00002144
WBGene00010086	WBGene00018386
WBGene00000221	WBGene00000503
WBGene00000713	WBGene00010726
WBGene00020854	WBGene00007221
WBGene00001644	WBGene00009656
WBGene00000515	WBGene00009553
WBGene00010177	WBGene00000405
WBGene00007653	WBGene00009006
WBGene00011774	WBGene00000413
WBGene00011439	WBGene00021485
WBGene00022867	WBGene00017450
WBGene00001680	WBGene00020652
WBGene00010183	WBGene00004246
WBGene00012988	WBGene00020466
WBGene00003182	WBGene00006568
WBGene00006779	WBGene00001597
WBGene00185001	WBGene00017696
WBGene00006052	WBGene00009113
WBGene00004321	WBGene00006793
WBGene00006594	WBGene00018991
WBGene00011571	WBGene00011945
WBGene00016541	WBGene00000968
WBGene00021556	WBGene00000094
WBGene00022584	WBGene00004392
WBGene00013905	WBGene00219275
WBGene00001578	WBGene00000886
WBGene00008195	WBGene00018137
WBGene00015141	WBGene00002020
WBGene00023069	WBGene00017990
WBGene00013317	WBGene00001683
WBGene00006777	WBGene00011746
WBGene00001454	WBGene00004721
WBGene00018073	WBGene00009007
WBGene00015348	WBGene00000980
WBGene00004112	WBGene00044502
WBGene00006752	WBGene00002015
WBGene00015954	WBGene00014034
WBGene00010070	WBGene00013137
WBGene00007056	WBGene00011410
WBGene00021614	WBGene00003241
WBGene00018734	WBGene00014124
WBGene00013515	WBGene00016564
WBGene00019540	WBGene00012103
WBGene00014294	WBGene00015677
WBGene00000608	WBGene00000168
WBGene00019965	WBGene00013610
WBGene00006367	WBGene00001470
WBGene00002268	WBGene00009270
WBGene00008139	WBGene00004893
WBGene00003756	WBGene00015011
WBGene00010796	WBGene00006868
WBGene00002190	WBGene00002072
WBGene00018407	WBGene00010731
WBGene00003991	WBGene00021747
WBGene00016717	WBGene00014220
WBGene00004025	WBGene00003783
WBGene00014240	WBGene00017358
WBGene00003178	WBGene00194716
WBGene00008707	WBGene00007118
WBGene00018369	WBGene00021795
WBGene00000066	WBGene00001974
WBGene00020216	WBGene00021012
WBGene00018485	WBGene00009404
WBGene00044294	WBGene00016816
WBGene00021950	WBGene00013876
WBGene00010574	WBGene00017895
WBGene00010348	WBGene00007167
WBGene00009938	WBGene00002368
WBGene00001455	WBGene00004044
WBGene00009755	WBGene00013596
WBGene00007591	WBGene00020858
WBGene00016612	WBGene00016305
WBGene00011679	WBGene00007171
WBGene00011392	WBGene00009133
WBGene00017418	WBGene00003020
WBGene00016362	WBGene00018830
WBGene00000083	WBGene00001476
WBGene00022848	WBGene00008921
WBGene00004007	WBGene00019075
WBGene00011331	WBGene00010687
WBGene00007565	WBGene00016387
WBGene00021872	WBGene00003183
WBGene00008914	WBGene00007710
WBGene00002217	WBGene00007624
WBGene00018351	WBGene00006443
WBGene00008953	WBGene00000479
WBGene00012439	WBGene00015769
WBGene00015937	WBGene00012431
WBGene00011522	WBGene00012527
WBGene00018773	WBGene00011152
WBGene00013666	WBGene00007445
WBGene00018258	WBGene00012220
WBGene00009396	WBGene00008343
WBGene00011339	WBGene00009203
WBGene00001263	WBGene00019862
WBGene00015284	WBGene00008385
WBGene00013851	WBGene00008648
WBGene00003485	WBGene00022357
WBGene00009375	WBGene00013669
WBGene00009093	WBGene00002047
WBGene00012274	WBGene00017452
WBGene00007257	WBGene00019143
WBGene00012478	WBGene00013234
WBGene00020765	WBGene00012935
WBGene00019789	WBGene00001061
WBGene00008554	WBGene00002985
WBGene00010965	WBGene00015301
WBGene00011904	WBGene00020587
WBGene00011407	WBGene00018948
WBGene00019663	WBGene00015134
WBGene00044134	WBGene00018302
WBGene00021157	WBGene00010637
WBGene00014214	WBGene00000871
WBGene00003744	WBGene00019628
WBGene00005655	WBGene00009372
WBGene00019237	WBGene00008566
WBGene00008706	WBGene00001686
WBGene00007197	WBGene00020404
WBGene00004921	WBGene00011376
WBGene00014006	WBGene00010081
WBGene00019656	WBGene00012435
WBGene00007743	WBGene00004110
WBGene00009798	WBGene00001161
WBGene00003434	WBGene00001743
WBGene00018581	WBGene00000411
WBGene00000273	WBGene00015971
WBGene00021354	WBGene00012496
WBGene00010539	WBGene00001063
WBGene00194641	WBGene00006974
WBGene00002269	WBGene00004244
WBGene00008027	WBGene00020502
WBGene00000693	WBGene00001609
WBGene00006811	WBGene00015747
WBGene00020187	WBGene00001413
WBGene00001604	WBGene00016421
WBGene00019772	WBGene00044689
WBGene00002280	WBGene00002229
WBGene00001172	WBGene00077453
WBGene00012909	WBGene00009441
WBGene00013289	WBGene00001934
WBGene00004310	WBGene00008537
WBGene00000017	WBGene00002019
WBGene00021528	WBGene00009272
WBGene00008510	WBGene00255714
WBGene00003424	WBGene00006390
WBGene00000715	WBGene00197828
WBGene00000298	WBGene00006349
WBGene00011830	WBGene00002992
WBGene00015688	WBGene00001102
WBGene00011955	WBGene00077607
WBGene00022276	WBGene00000894
WBGene00012891	WBGene00003619
WBGene00006321	WBGene00009661
WBGene00001196	WBGene00001499
WBGene00020135	WBGene00007500
WBGene00020589	WBGene00013122
WBGene00011203	WBGene00003406
WBGene00001774	WBGene00023418
WBGene00004183	WBGene00015698
WBGene00016030	WBGene00022791
WBGene00017160	WBGene00021282
WBGene00016354	WBGene00006795
WBGene00015177	WBGene00015327
WBGene00001559	WBGene00013725
WBGene00007422	WBGene00015474
WBGene00002189	WBGene00001855
WBGene00009582	WBGene00001595
WBGene00015336	WBGene00018016
WBGene00011353	WBGene00016944
WBGene00002011	WBGene00017708
WBGene00016896	WBGene00019595
WBGene00007414	WBGene00004042
WBGene00012759	WBGene00007109
WBGene00011708	WBGene00001792
WBGene00005002	WBGene00016156
WBGene00010945	WBGene00003158
WBGene00010277	WBGene00219700
WBGene00010471	WBGene00009163
WBGene00002123	WBGene00020783
WBGene00019277	WBGene00019907
WBGene00006999	WBGene00001437
WBGene00003978	WBGene00011834
WBGene00004024	WBGene00003157
WBGene00021893	WBGene00001044
WBGene00005712	WBGene00077772
WBGene00015936	WBGene00016632
WBGene00022745	WBGene00013241
WBGene00017851	WBGene00022244
WBGene00015650	WBGene00007150
WBGene00000150	WBGene00005023
WBGene00012554	WBGene00011451
WBGene00021370	WBGene00003499
WBGene00016422	WBGene00022750
WBGene00010274	WBGene00015646
WBGene00008393	WBGene00022203
WBGene00008923	WBGene00018613
WBGene00020847	WBGene00004339
WBGene00021983	WBGene00003222
WBGene00018393	WBGene00003012
WBGene00009888	WBGene00008035
WBGene00012854	WBGene00009103
WBGene00020230	WBGene00021535
WBGene00016558	WBGene00011036
WBGene00001620	WBGene00001051
WBGene00019018	WBGene00012117
WBGene00001451	WBGene00004781
WBGene00003423	WBGene00022835
WBGene00019624	WBGene00001942
WBGene00001450	WBGene00014822
WBGene00000779	WBGene00000794
WBGene00010268	WBGene00001482
WBGene00009533	WBGene00003043
WBGene00022271	WBGene00008283
WBGene00001457	WBGene00003611
WBGene00017745	WBGene00012698
WBGene00022801	WBGene00022036
WBGene00219707	WBGene00015807
WBGene00016954	WBGene00017801
WBGene00006591	WBGene00021186
WBGene00007431	WBGene00007433
WBGene00010386	WBGene00007797
WBGene00003828	WBGene00018140
WBGene00010109	WBGene00003037
WBGene00019593	WBGene00012715
WBGene00020114	WBGene00021412
WBGene00003467	WBGene00006492
WBGene00015805	WBGene00016586
WBGene00022093	WBGene00015972
WBGene00016407	WBGene00018833
WBGene00001446	WBGene00013244
WBGene00007236	WBGene00006618
WBGene00003659	WBGene00002245
WBGene00019561	WBGene00009921
WBGene00022653	WBGene00010325
WBGene00013083	WBGene00019824
WBGene00020661	WBGene00012167
WBGene00007613	WBGene00015766
WBGene00002163	WBGene00044483
WBGene00004790	WBGene00014112
WBGene00017936	WBGene00021701
WBGene00009681	WBGene00016045
WBGene00003015	WBGene00009179
WBGene00020360	WBGene00018041
WBGene00021497	WBGene00013966
WBGene00014253	WBGene00003394
WBGene00022695	WBGene00002148
WBGene00014137	WBGene00003164
WBGene00007756	WBGene00016745
WBGene00004184	WBGene00008196
WBGene00012595	WBGene00000772
WBGene00010116	WBGene00011532
WBGene00019904	WBGene00010951
WBGene00007409	WBGene00018813
WBGene00005001	WBGene00008417
WBGene00011214	WBGene00015468
WBGene00022284	WBGene00009132
WBGene00014262	WBGene00000474
WBGene00010440	WBGene00020480
WBGene00006570	WBGene00006379
WBGene00008394	WBGene00008546
WBGene00002146	WBGene00015590
WBGene00021533	WBGene00015842
WBGene00001461	WBGene00023318
WBGene00001702	WBGene00010195
WBGene00000668	WBGene00019101
WBGene00006978	WBGene00003918
WBGene00007520	WBGene00012484
WBGene00006745	WBGene00044204
WBGene00000225	WBGene00022037
WBGene00019160	WBGene00018598
WBGene00021214	WBGene00016273
WBGene00019347	WBGene00015504
WBGene00012987	WBGene00016603
WBGene00013459	WBGene00002226
WBGene00016361	WBGene00020163
WBGene00014125	WBGene00010549
WBGene00015907	WBGene00016381
WBGene00000177	WBGene00017357
WBGene00009512	WBGene00016409
WBGene00000739	WBGene00003083
WBGene00045399	WBGene00002221
WBGene00001456	WBGene00011747
WBGene00003678	WBGene00008363
WBGene00012197	WBGene00004181
WBGene00011393	WBGene00020896
WBGene00021018	WBGene00001998
WBGene00000068	WBGene00008061
WBGene00006513	WBGene00015501
WBGene00007176	WBGene00003022
WBGene00010012	WBGene00001023
WBGene00022146	WBGene00001092
WBGene00014021	WBGene00016353
WBGene00003753	WBGene00021661
WBGene00016975	WBGene00008968
WBGene00016751	WBGene00018959
WBGene00020393	WBGene00018950
WBGene00020862	WBGene00008219
WBGene00001460	WBGene00006440
WBGene00011936	WBGene00000386
WBGene00007044	WBGene00017352
WBGene00010188	WBGene00006638
WBGene00016033	WBGene00007256
WBGene00000510	WBGene00017460
WBGene00011289	WBGene00002003
WBGene00006493	WBGene00020304
WBGene00008610	WBGene00008232
WBGene00022231	WBGene00003156
WBGene00002132	WBGene00045246
WBGene00017978	WBGene00009951
WBGene00000757	WBGene00006406
WBGene00195189	WBGene00002324
WBGene00022110	WBGene00000250
WBGene00007877	WBGene00018817
WBGene00043147	WBGene00015505
WBGene00008820	WBGene00010281
WBGene00004030	WBGene00000271
WBGene00008603	WBGene00017774
WBGene00020280	WBGene00004823
WBGene00016860	WBGene00011368
WBGene00012530	WBGene00011908
WBGene00004267	WBGene00003086
WBGene00006407	WBGene00012243
WBGene00014138	WBGene00015023
WBGene00015124	WBGene00007532
WBGene00021984	WBGene00164985
WBGene00021207	WBGene00018721
WBGene00001444	WBGene00010502
WBGene00004773	WBGene00021155
WBGene00010091	WBGene00018337
WBGene00022519	WBGene00011318
WBGene00018854	WBGene00007667
WBGene00012786	WBGene00000995
WBGene00018860	WBGene00001041
WBGene00011683	WBGene00007144
WBGene00015514	WBGene00008780
WBGene00010899	WBGene00008456
WBGene00014669	WBGene00003830
WBGene00000929	WBGene00000935
WBGene00077693	WBGene00017031
WBGene00015802	WBGene00017939
WBGene00010514	WBGene00007400
WBGene00020054	WBGene00004086
WBGene00009558	WBGene00007705
WBGene00017468	WBGene00044329
WBGene00077764	WBGene00007013
WBGene00000751	WBGene00011985
WBGene00014169	WBGene00007838
WBGene00006929	WBGene00022741
WBGene00016289	WBGene00012277
WBGene00002012	WBGene00007277
WBGene00017292	WBGene00011625
WBGene00001508	WBGene00206491
WBGene00019647	WBGene00000416
WBGene00018221	WBGene00016087
WBGene00003235	WBGene00017132
WBGene00044389	WBGene00015976
WBGene00001591	WBGene00011939
WBGene00019410	WBGene00012210
WBGene00020756	WBGene00010061
WBGene00010813	WBGene00011636
WBGene00013921	WBGene00014250
WBGene00009943	WBGene00015586
WBGene00017314	WBGene00015385
WBGene00003166	WBGene00009385
WBGene00004925	WBGene00020821
WBGene00009645	WBGene00015146
WBGene00009043	WBGene00019503
WBGene00000958	WBGene00000264
WBGene00011291	WBGene00012922
WBGene00010456	WBGene00017453
WBGene00010221	WBGene00002982
WBGene00012421	WBGene00014113
WBGene00016781	WBGene00017064
WBGene00013650	WBGene00022376
WBGene00022675	WBGene00001511
WBGene00008861	WBGene00015176
WBGene00003878	WBGene00012650
WBGene00219216	WBGene00044638
WBGene00021875	WBGene00194892
WBGene00020436	WBGene00004208
WBGene00004114	WBGene00019354
WBGene00004210	WBGene00019130
WBGene00002127	WBGene00017397
WBGene00000103	WBGene00012002
WBGene00000696	WBGene00006405
WBGene00011462	WBGene00009127
WBGene00011244	WBGene00003405
WBGene00016782	WBGene00007297
WBGene00017246	WBGene00219908
WBGene00008270	WBGene00007606
WBGene00017773	WBGene00004326
WBGene00015294	WBGene00016803
WBGene00015407	WBGene00007128
WBGene00009333	WBGene00020300
WBGene00018779	WBGene00022775
WBGene00006635	WBGene00015189
WBGene00000788	WBGene00012628
WBGene00019522	WBGene00000406
WBGene00018286	WBGene00017038
WBGene00044049	WBGene00010787
WBGene00009383	WBGene00017141
WBGene00017065	WBGene00012675
WBGene00020688	WBGene00018409
WBGene00003072	WBGene00008882
WBGene00008426	WBGene00017742
WBGene00003812	WBGene00007914
WBGene00003721	WBGene00007092
WBGene00004122	WBGene00006376
WBGene00018347	WBGene00077543
WBGene00000285	WBGene00013100
WBGene00009663	WBGene00003787
WBGene00018392	WBGene00001193
WBGene00016893	WBGene00001833
WBGene00006423	WBGene00012385
WBGene00010947	WBGene00009508
WBGene00009344	WBGene00017288
WBGene00009457	WBGene00008686
WBGene00219316	WBGene00003010
WBGene00006610	WBGene00008338
WBGene00013934	WBGene00008174
WBGene00015354	WBGene00008380
WBGene00001169	WBGene00000121
WBGene00001390	WBGene00001514
WBGene00014505	WBGene00000863
WBGene00000453	WBGene00006976
WBGene00003957	WBGene00000090
WBGene00020128	WBGene00013726
WBGene00002267	WBGene00003868
WBGene00020378	WBGene00015850
WBGene00013854	WBGene00019118
WBGene00017687	WBGene00044758
WBGene00020917	WBGene00020412
WBGene00001814	WBGene00006393
WBGene00013392	WBGene00002004
WBGene00022346	WBGene00011576
WBGene00002255	WBGene00017832
WBGene00012825	WBGene00009174
WBGene00011579	WBGene00010080
WBGene00001692	WBGene00016836
WBGene00018250	WBGene00018688
WBGene00020886	WBGene00014902
WBGene00015619	WBGene00020830
WBGene00010507	WBGene00022034
WBGene00005643	WBGene00003795
WBGene00013700	WBGene00008330
WBGene00002210	WBGene00021191
WBGene00003019	WBGene00022092
WBGene00044665	WBGene00012795
WBGene00019937	WBGene00004340
WBGene00007533	WBGene00009346
WBGene00017417	WBGene00009368
WBGene00006928	WBGene00021049
WBGene00021320	WBGene00021846
WBGene00020007	WBGene00009878
WBGene00003745	WBGene00007603
WBGene00015608	WBGene00008684
WBGene00000072	WBGene00020761
WBGene00013275	WBGene00011560
WBGene00001713	WBGene00004204
WBGene00014793	WBGene00022420
WBGene00011879	WBGene00000146
WBGene00001116	WBGene00008682
WBGene00001819	WBGene00015746
WBGene00018886	WBGene00015075
WBGene00045038	WBGene00016764
WBGene00007748	WBGene00001002
WBGene00020301	WBGene00011250
WBGene00003716	WBGene00010367
WBGene00017771	WBGene00016323
WBGene00006886	WBGene00008722
WBGene00020331	WBGene00007616
WBGene00016379	WBGene00002228
WBGene00000652	WBGene00001513
WBGene00018634	WBGene00016574
WBGene00002055	WBGene00219279
WBGene00044003	WBGene00009366
WBGene00006983	WBGene00021376
WBGene00012225	WBGene00045357
WBGene00013081	WBGene00000423
WBGene00008354	WBGene00004132
WBGene00016266	WBGene00014205
WBGene00020453	WBGene00008427
WBGene00019270	WBGene00007029
WBGene00016445	WBGene00011312
WBGene00007549	WBGene00017066
WBGene00013391	WBGene00044345
WBGene00011726	WBGene00000498
WBGene00016628	WBGene00007022
WBGene00015966	WBGene00017934
WBGene00020476	WBGene00015001
WBGene00001042	WBGene00022694
WBGene00017513	WBGene00010409
WBGene00001761	WBGene00004180
WBGene00013165	WBGene00007162
WBGene00044481	WBGene00018864
WBGene00023417	WBGene00010641
WBGene00005642	WBGene00010609
WBGene00017621	WBGene00020434
WBGene00000680	WBGene00022452
WBGene00015740	WBGene00009448
WBGene00020229	WBGene00009588
WBGene00022100	WBGene00000506
WBGene00004990	WBGene00019953
WBGene00021335	WBGene00006736
WBGene00007947	WBGene00007711
WBGene00019720	WBGene00007589
WBGene00001248	WBGene00044319
WBGene00018590	WBGene00016960
WBGene00004003	WBGene00000376
WBGene00000441	WBGene00002214
WBGene00001453	WBGene00010629
WBGene00022823	WBGene00016741
WBGene00000784	WBGene00011216
WBGene00000716	WBGene00007846
WBGene00008435	WBGene00011820
WBGene00014150	WBGene00022830
WBGene00016659	WBGene00044916
WBGene00011487	WBGene00011464
WBGene00017310	WBGene00010608
WBGene00012211	WBGene00021877
WBGene00018025	WBGene00013917
WBGene00007964	WBGene00004383
WBGene00022358	WBGene00000382
WBGene00021235	WBGene00001755
WBGene00007794	WBGene00011299
WBGene00007261	WBGene00007771
WBGene00004005	WBGene00009286
WBGene00045271	WBGene00023401
WBGene00017436	WBGene00022697
WBGene00016664	WBGene00021841
WBGene00044073	WBGene00019771
WBGene00000692	WBGene00184990
WBGene00008730	WBGene00002275
WBGene00017428	WBGene00019254
WBGene00011694	WBGene00009320
WBGene00013514	WBGene00007042
WBGene00016454	WBGene00015095
WBGene00086569	WBGene00010198
WBGene00009130	WBGene00017733
WBGene00009106	WBGene00004136
WBGene00016918	WBGene00016373
WBGene00008841	WBGene00022749
WBGene00044633	WBGene00006474
WBGene00017374	WBGene00016576
WBGene00008900	WBGene00021093
WBGene00011217	WBGene00006773
WBGene00003572	WBGene00008720
WBGene00017613	WBGene00015347
WBGene00012953	WBGene00001827
WBGene00014108	WBGene00011599
WBGene00004135	WBGene00004745
WBGene00019978	WBGene00008145
WBGene00001955	WBGene00018678
WBGene00018692	WBGene00020827
WBGene00000673	WBGene00022598
WBGene00008214	WBGene00003975
WBGene00007302	WBGene00003994
WBGene00016431	WBGene00011597
WBGene00004207	WBGene00009364
WBGene00004923	WBGene00010785
WBGene00002179	WBGene00001831
WBGene00012418	WBGene00010666
WBGene00009334	WBGene00004350
WBGene00018760	WBGene00017413
WBGene00007601	WBGene00004312
WBGene00044612	WBGene00045407
WBGene00219271	WBGene00021366
WBGene00012853	WBGene00006776
WBGene00019592	WBGene00004163
WBGene00007584	WBGene00001985
WBGene00010084	WBGene00001864
WBGene00017957	WBGene00019381
WBGene00017487	WBGene00016792
WBGene00006048	WBGene00008642
WBGene00011132	WBGene00000994
WBGene00015633	WBGene00043051
WBGene00010059	WBGene00017355
WBGene00015767	WBGene00022141
WBGene00011213	WBGene00012566
WBGene00000256	WBGene00001978
WBGene00020617	WBGene00012551
WBGene00015355	WBGene00022803
WBGene00010874	WBGene00018013
WBGene00020029	WBGene00000520
WBGene00006404	WBGene00009224
WBGene00013723	WBGene00012029
WBGene00000977	WBGene00003036
WBGene00022499	WBGene00016947
WBGene00003055	WBGene00015233
WBGene00001694	WBGene00013150
WBGene00013087	WBGene00007187
WBGene00017362	WBGene00011145
WBGene00017979	WBGene00009946
WBGene00017772	WBGene00001585
WBGene00011938	WBGene00010767
WBGene00003000	WBGene00019987
WBGene00010612	WBGene00011282
WBGene00011767	WBGene00022074
WBGene00000370	WBGene00044069
WBGene00020891	WBGene00016157
WBGene00013366	WBGene00015916
WBGene00011755	WBGene00001571
WBGene00004113	WBGene00006988
WBGene00010872	WBGene00014115
WBGene00019749	WBGene00016966
WBGene00016440	WBGene00015191
WBGene00010563	WBGene00015745
WBGene00001638	WBGene00010159
WBGene00016706	WBGene00003021
WBGene00044686	WBGene00220246
WBGene00003541	WBGene00003154
WBGene00045473	WBGene00009365
WBGene00017618	WBGene00022532
WBGene00019476	WBGene00020274
WBGene00022614	WBGene00011324
WBGene00019092	WBGene00010232
WBGene00000237	WBGene00011206
WBGene00001374	WBGene00017837
WBGene00009403	WBGene00003479
WBGene00013008	WBGene00007110
WBGene00021835	WBGene00020588
WBGene00017688	WBGene00014199
WBGene00016172	WBGene00018259
WBGene00012548	WBGene00022310
WBGene00016599	WBGene00017989
WBGene00013587	WBGene00003161
WBGene00018100	WBGene00004050
WBGene00015519	WBGene00007513
WBGene00010650	WBGene00012651
WBGene00009948	WBGene00007921
WBGene00009617	WBGene00011253
WBGene00012382	WBGene00016983
WBGene00022490	WBGene00001812
WBGene00020693	WBGene00000001
WBGene00012668	WBGene00018665
WBGene00021817	WBGene00022172
WBGene00006686	WBGene00006996
WBGene00012722	WBGene00001938
WBGene00014088	WBGene00013593
WBGene00007799	WBGene00013156
WBGene00004157	WBGene00021470
WBGene00007557	WBGene00011967
WBGene00007733	WBGene00018740
WBGene00009995	WBGene00009944
WBGene00001594	WBGene00017683
WBGene00008252	WBGene00020320
WBGene00020869	WBGene00021928
WBGene00013988	WBGene00002042
WBGene00009831	WBGene00022620
WBGene00019863	WBGene00012990
WBGene00015094	WBGene00019881
WBGene00013048	WBGene00003805
WBGene00007282	WBGene00002136
WBGene00022683	WBGene00007333
WBGene00006671	WBGene00012673
WBGene00002199	WBGene00006391
WBGene00018907	WBGene00044431
WBGene00003893	WBGene00002076
WBGene00009741	WBGene00014230
WBGene00044396	WBGene00011994
WBGene00044903	WBGene00013419
WBGene00011833	WBGene00015915
WBGene00014051	WBGene00019396
WBGene00003173	WBGene00009159
WBGene00013394	WBGene00012695
WBGene00019477	WBGene00003656
WBGene00000239	WBGene00219778
WBGene00019332	WBGene00044614
WBGene00002989	WBGene00013857
WBGene00044773	WBGene00015160
WBGene00013882	WBGene00008005
WBGene00021428	WBGene00021552
WBGene00013713	WBGene00012109
WBGene00045245	WBGene00000144
WBGene00000003	WBGene00017237
WBGene00007357	WBGene00000145
WBGene00007159	WBGene00011068
WBGene00021430	WBGene00008371
WBGene00009562	WBGene00017738
WBGene00020155	WBGene00015938
WBGene00016942	WBGene00022880
WBGene00016698	WBGene00009556
WBGene00012212	WBGene00022278
WBGene00011315	WBGene00021721
WBGene00006615	WBGene00003788
WBGene00044667	WBGene00015819
WBGene00018303	WBGene00009499
WBGene00005000	WBGene00005019
WBGene00013970	WBGene00011916
WBGene00016677	WBGene00021392
WBGene00019343	WBGene00017606
WBGene00011083	WBGene00003661
WBGene00000232	WBGene00000884
WBGene00077775	WBGene00021945
WBGene00019846	WBGene00018015
WBGene00012538	WBGene00002696
WBGene00008590	WBGene00007008
WBGene00044605	WBGene00022762
WBGene00015933	WBGene00000186
WBGene00000936	WBGene00018511
WBGene00206483	WBGene00016202
WBGene00011732	WBGene00019627
WBGene00009377	WBGene00009731
WBGene00019213	WBGene00003804
WBGene00004438	WBGene00194949
WBGene00007593	WBGene00007493
WBGene00019406	WBGene00000143
WBGene00010623	WBGene00086551
WBGene00009898	WBGene00007644
WBGene00014003	WBGene00006943
WBGene00010136	WBGene00005007
WBGene00000754	WBGene00018156
WBGene00015116	WBGene00001865
WBGene00019994	WBGene00001979
WBGene00008395	WBGene00007971
WBGene00010648	WBGene00003576
WBGene00012226	WBGene00001834
WBGene00019215	WBGene00023427
WBGene00010137	WBGene00219800
WBGene00003571	WBGene00015147
WBGene00007981	WBGene00018321
WBGene00020609	WBGene00022463
WBGene00010422	WBGene00018689
WBGene00009577	WBGene00008172
WBGene00021558	WBGene00016444
WBGene00010925	WBGene00020558
WBGene00206522	WBGene00000890
WBGene00016481	WBGene00008361
WBGene00003891	WBGene00011912
WBGene00011763	WBGene00015017
WBGene00022589	WBGene00011367
WBGene00006677	WBGene00009222
WBGene00008548	WBGene00017607
WBGene00000674	WBGene00000773
WBGene00012763	WBGene00013095
WBGene00007458	WBGene00008034
WBGene00000283	WBGene00001977
WBGene00007220	WBGene00002998
WBGene00006762	WBGene00012888
WBGene00009100	WBGene00021112
WBGene00019430	WBGene00014209
WBGene00010719	WBGene00003076
WBGene00007746	WBGene00009994
WBGene00001703	WBGene00004874
WBGene00020058	WBGene00008887
WBGene00013702	WBGene00009551
WBGene00004036	WBGene00001867
WBGene00000728	WBGene00001110
WBGene00019170	WBGene00007860
WBGene00002254	WBGene00018636
WBGene00000005	WBGene00008413
WBGene00003779	WBGene00003791
WBGene00013989	WBGene00016674
WBGene00044490	WBGene00011819
WBGene00020341	WBGene00012236
WBGene00018531	WBGene00021247
WBGene00001458	WBGene00013431
WBGene00001821	WBGene00009131
WBGene00008378	WBGene00219849
WBGene00010474	WBGene00013224
WBGene00009958	WBGene00044188
WBGene00012776	WBGene00009627
WBGene00016635	WBGene00014801
WBGene00045394	WBGene00015463
WBGene00003771	WBGene00014177
WBGene00017748	WBGene00010583
WBGene00018807	WBGene00008403
WBGene00019590	WBGene00016245
WBGene00018117	WBGene00009173
WBGene00007394	WBGene00006392
WBGene00000036	WBGene00008418
WBGene00000172	WBGene00003472
WBGene00003245	WBGene00003882
WBGene00003233	WBGene00015145
WBGene00022856	WBGene00016171
WBGene00000955	WBGene00001481
WBGene00016415	WBGene00008170
WBGene00004423	WBGene00004726
WBGene00017945	WBGene00012641
WBGene00013644	WBGene00014114
WBGene00008153	WBGene00006374
WBGene00020126	WBGene00007299
WBGene00003249	WBGene00001835
WBGene00020530	WBGene00017583
WBGene00009620	WBGene00009188
WBGene00001633	WBGene00009667
WBGene00020801	WBGene00006466
WBGene00012125	WBGene00000409
WBGene00020563	WBGene00022232
WBGene00011423	WBGene00015853
WBGene00011573	WBGene00013128
WBGene00019408	WBGene00007186
WBGene00008453	WBGene00020823
WBGene00003722	WBGene00015499
WBGene00019227	WBGene00013235
WBGene00018214	WBGene00018909
WBGene00017250	WBGene00018849
WBGene00013704	WBGene00015310
WBGene00018260	WBGene00009011
WBGene00219307	WBGene00001860
WBGene00000992	WBGene00175030
WBGene00017836	WBGene00020716
WBGene00018340	WBGene00007620
WBGene00018060	WBGene00000537
WBGene00015803	WBGene00001600
WBGene00002198	WBGene00003044
WBGene00019653	WBGene00000101
WBGene00044261	WBGene00022488
WBGene00044636	WBGene00000395
WBGene00018050	WBGene00010476
WBGene00012123	WBGene00021539
WBGene00019728	WBGene00003504
WBGene00016414	WBGene00017547
WBGene00011974	WBGene00010781
WBGene00003731	WBGene00008081
WBGene00022162	WBGene00022455
WBGene00001783	WBGene00015029
WBGene00018145	WBGene00011237
WBGene00000485	WBGene00020999
WBGene00006925	WBGene00015451
WBGene00007605	WBGene00012104
WBGene00019117	WBGene00011890
WBGene00006468	WBGene00011988
WBGene00010657	WBGene00007974
WBGene00009306	WBGene00009668
WBGene00007749	WBGene00022167
WBGene00018112	WBGene00009444
WBGene00012948	WBGene00194651
WBGene00010745	WBGene00010194
WBGene00008123	WBGene00002078
WBGene00000529	WBGene00013096
WBGene00020015	WBGene00013994
WBGene00008492	WBGene00011143
WBGene00003007	WBGene00022057
WBGene00015148	WBGene00015518
WBGene00003680	WBGene00002027
WBGene00018532	WBGene00005022
WBGene00018755	WBGene00001432
WBGene00015263	WBGene00003396
WBGene00017647	WBGene00021785
WBGene00012917	WBGene00018625
WBGene00018298	WBGene00010248
WBGene00010755	WBGene00014228
WBGene00020632	WBGene00045192
WBGene00007934	WBGene00020030
WBGene00011540	WBGene00008384
WBGene00001447	WBGene00008876
WBGene00008042	WBGene00011279
WBGene00002173	WBGene00008488
WBGene00010967	WBGene00007761
WBGene00010740	WBGene00006542
WBGene00013142	WBGene00015513
WBGene00012452	WBGene00016374
WBGene00022893	WBGene00007094
WBGene00012486	WBGene00044268
WBGene00016513	WBGene00010975
WBGene00022072	WBGene00015815
WBGene00011474	WBGene00011589
WBGene00017381	WBGene00001829
WBGene00013860	WBGene00007966
WBGene00019977	WBGene00019011
WBGene00011059	WBGene00016313
WBGene00008033	WBGene00016148
WBGene00020294	WBGene00017766
WBGene00004719	WBGene00001259
WBGene00008450	WBGene00000265
WBGene00000611	WBGene00020941
WBGene00007315	WBGene00008143
WBGene00008454	WBGene00007023
WBGene00011707	WBGene00020411
WBGene00013710	WBGene00009823
WBGene00001505	WBGene00018660
WBGene00010114	WBGene00015249
WBGene00019211	WBGene00006324
WBGene00044554	WBGene00022300
WBGene00006865	WBGene00018964
WBGene00002065	WBGene00017898
WBGene00008993	WBGene00019077
WBGene00001386	WBGene00006311
WBGene00003539	WBGene00017053
WBGene00000950	WBGene00013611
WBGene00018121	WBGene00004384
WBGene00001789	WBGene00012205
WBGene00008963	WBGene00021711
WBGene00014307	WBGene00017011
WBGene00013295	WBGene00021465
WBGene00020317	WBGene00021898
WBGene00018130	WBGene00020111
WBGene00011202	WBGene00004822
WBGene00044527	WBGene00013041
WBGene00015779	WBGene00009176
WBGene00000266	WBGene00086546
WBGene00003742	WBGene00012936
WBGene00009295	WBGene00009671
WBGene00008377	WBGene00021636
WBGene00016358	WBGene00011976
WBGene00011756	WBGene00011687
WBGene00206484	WBGene00019362
WBGene00012330	WBGene00001016
WBGene00194864	WBGene00021832
WBGene00010381	WBGene00021402
WBGene00014029	WBGene00007124
WBGene00007950	WBGene00010420
WBGene00006927	WBGene00006940
WBGene00011794	WBGene00017992
WBGene00012016	WBGene00004298
WBGene00009271	WBGene00008281
WBGene00001433	WBGene00019766
WBGene00044178	WBGene00006446
WBGene00016627	WBGene00004338
WBGene00003839	WBGene00013434
WBGene00017063	WBGene00016074
WBGene00008634	WBGene00044987
WBGene00017257	WBGene00001874
WBGene00016054	WBGene00006595
WBGene00012325	WBGene00021269
WBGene00016428	WBGene00011892
WBGene00018146	WBGene00022399
WBGene00020924	WBGene00006700
WBGene00016058	WBGene00006916
WBGene00009634	WBGene00015329
WBGene00022389	WBGene00018010
WBGene00016101	WBGene00003246
WBGene00007080	WBGene00017328
WBGene00012476	WBGene00017002
WBGene00018871	WBGene00011111
WBGene00021565	WBGene00001060
WBGene00013077	WBGene00018132
WBGene00008570	WBGene00022794
WBGene00077712	WBGene00022099
WBGene00015558	WBGene00015697
WBGene00020981	WBGene00011142
WBGene00017644	WBGene00000480
WBGene00012428	WBGene00020628
WBGene00020649	WBGene00022629
WBGene00009190	WBGene00015843
WBGene00014848	WBGene00006389
WBGene00011587	WBGene00007329
WBGene00018087	WBGene00000459
WBGene00001615	WBGene00006402
WBGene00016801	WBGene00016115
WBGene00001182	WBGene00003393
WBGene00000086	WBGene00017269
WBGene00015359	WBGene00011513
WBGene00011378	WBGene00020199
WBGene00017785	WBGene00009145
WBGene00019973	WBGene00006473
WBGene00013521	WBGene00011788
WBGene00009408	WBGene00021856
WBGene00012810	WBGene00000846
WBGene00007274	WBGene00007228
WBGene00008998	WBGene00000965
WBGene00006690	WBGene00010537
WBGene00018930	WBGene00009648
WBGene00014035	WBGene00018819
WBGene00013181	WBGene00008645
WBGene00045239	WBGene00007366
WBGene00018301	WBGene00000099
WBGene00008436	WBGene00016169
WBGene00001663	WBGene00003870
WBGene00003688	WBGene00021359
WBGene00005012	WBGene00018698
WBGene00008125	WBGene00000418
WBGene00016797	WBGene00001281
WBGene00010085	WBGene00013253
WBGene00235352	WBGene00016230
WBGene00001428	WBGene00018572
WBGene00012919	WBGene00010845
WBGene00020200	WBGene00022681
WBGene00008342	WBGene00013578
WBGene00044312	WBGene00015849
WBGene00011055	WBGene00006727
WBGene00016906	WBGene00016014
WBGene00008019	WBGene00011311
WBGene00012457	WBGene00011189
WBGene00020144	WBGene00004385
WBGene00013489	WBGene00015235
WBGene00013867	WBGene00018316
WBGene00015131	WBGene00001661
WBGene00010214	WBGene00004214
WBGene00020990	WBGene00015579
WBGene00021975	WBGene00000548
WBGene00006309	WBGene00010132
WBGene00017325	WBGene00001599
WBGene00006792	WBGene00004952
WBGene00016040	WBGene00019723
WBGene00010972	WBGene00000777
WBGene00012905	WBGene00018897
WBGene00001745	WBGene00009361
WBGene00018852	WBGene00006514
WBGene00020382	WBGene00013698
WBGene00010486	WBGene00009966
WBGene00044007	WBGene00015538
WBGene00001463	WBGene00019247
WBGene00001693	WBGene00006963
WBGene00017437	WBGene00010264
WBGene00013393	WBGene00021884
WBGene00017789	WBGene00011035
WBGene00017542	WBGene00220225
WBGene00019674	WBGene00012469
WBGene00004265	WBGene00001352
WBGene00001448	WBGene00022192
WBGene00018268	WBGene00012014
WBGene00021787	WBGene00019002
WBGene00008235	WBGene00013261
WBGene00020689	WBGene00000098
WBGene00044737	WBGene00017360
WBGene00016658	WBGene00009650
WBGene00018241	WBGene00003961
WBGene00194935	WBGene00003801
WBGene00016511	WBGene00017003
WBGene00010466	WBGene00019692
WBGene00020639	WBGene00016725
WBGene00003843	WBGene00013881
WBGene00194647	WBGene00000383
WBGene00001803	WBGene00008503
WBGene00004062	WBGene00015194
WBGene00009548	WBGene00007621
WBGene00013987	WBGene00011319
WBGene00011124	WBGene00021132
WBGene00017842	WBGene00003177
WBGene00009269	WBGene00019264
WBGene00020846	WBGene00019894
WBGene00013318	WBGene00019218
WBGene00003550	WBGene00019141
WBGene00013135	WBGene00001577
WBGene00011383	WBGene00016992
WBGene00013297	WBGene00012182
WBGene00018253	WBGene00005026
WBGene00019738	WBGene00016740
WBGene00012784	WBGene00013676
WBGene00020940	WBGene00006571
WBGene00004129	WBGene00021038
WBGene00219375	WBGene00019710
WBGene00007362	WBGene00020467
WBGene00022474	WBGene00220010
WBGene00012087	WBGene00020462
WBGene00044082	WBGene00050948
WBGene00044921	WBGene00020425
WBGene00009049	WBGene00003422
WBGene00016474	WBGene00005025
WBGene00009787	WBGene00086566
WBGene00008336	WBGene00002034
WBGene00012259	WBGene00015353
WBGene00016197	WBGene00019993
WBGene00013947	WBGene00006377
WBGene00018119	WBGene00018294
WBGene00017578	WBGene00011502
WBGene00017762	WBGene00021828
WBGene00012582	WBGene00009469
WBGene00018939	WBGene00004896
WBGene00017780	WBGene00008387
WBGene00022279	WBGene00002035
WBGene00015298	WBGene00022850
WBGene00015433	WBGene00014120
WBGene00007725	WBGene00012188
WBGene00004969	WBGene00015105
WBGene00050914	WBGene00001936
WBGene00008739	WBGene00007188
WBGene00006712	WBGene00011601
WBGene00044339	WBGene00018011
WBGene00007478	WBGene00012976
WBGene00012781	WBGene00007234
WBGene00015390	WBGene00010551
WBGene00021918	WBGene00016443
WBGene00000677	WBGene00007412
WBGene00002235	WBGene00014256
WBGene00020585	WBGene00019402
WBGene00021398	WBGene00009996
WBGene00009429	WBGene00001320
WBGene00001915	WBGene00003829
WBGene00004227	WBGene00010875
WBGene00018702	WBGene00016311
WBGene00009430	WBGene00017165
WBGene00019185	WBGene00003793
WBGene00011911	WBGene00022792
WBGene00017944	WBGene00012984
WBGene00021871	WBGene00021311
WBGene00003842	WBGene00000419
WBGene00009677	WBGene00010002
WBGene00014121	WBGene00021391
WBGene00077591	WBGene00022193
WBGene00021161	WBGene00010037
WBGene00021328	WBGene00002079
WBGene00014106	WBGene00003185
WBGene00008952	WBGene00000137
WBGene00010869	WBGene00001973
WBGene00013863	WBGene00018812
WBGene00077521	WBGene00006384
WBGene00019920	WBGene00021022
WBGene00019282	WBGene00018420
WBGene00007175	WBGene00001112
WBGene00015034	WBGene00019712
WBGene00009129	WBGene00008442
WBGene00012177	WBGene00020193
WBGene00008754	WBGene00195239
WBGene00017576	WBGene00008107
WBGene00019203	WBGene00011631
WBGene00001424	WBGene00000165
WBGene00020359	WBGene00013679
WBGene00044763	WBGene00021827
WBGene00206388	WBGene00022434
WBGene00007455	WBGene00002251
WBGene00020377	WBGene00012558
WBGene00018271	WBGene00006817
WBGene00017312	WBGene00010056
WBGene00050943	WBGene00017546
WBGene00017329	WBGene00008344
WBGene00015196	WBGene00004333
WBGene00045355	WBGene00022124
WBGene00022699	WBGene00013742
WBGene00017565	WBGene00020822
WBGene00020471	WBGene00002032
WBGene00009514	WBGene00006958
WBGene00015696	WBGene00010053
WBGene00007338	WBGene00010685
WBGene00003469	WBGene00000887
WBGene00012213	WBGene00012395
WBGene00000020	WBGene00017746
WBGene00016434	WBGene00194906
WBGene00012871	WBGene00009706
WBGene00018877	WBGene00023498
WBGene00000882	WBGene00001332
WBGene00019478	WBGene00019196
WBGene00015043	WBGene00002028
WBGene00022849	WBGene00013877
WBGene00007453	WBGene00010638
WBGene00012115	WBGene00003030
WBGene00004154	WBGene00004795
WBGene00020867	WBGene00003803
WBGene00000675	WBGene00019883
WBGene00007525	WBGene00013482
WBGene00009470	WBGene00021756
WBGene00022246	WBGene00022458
WBGene00021128	WBGene00008971
WBGene00015351	WBGene00002241
WBGene00007341	WBGene00001372
WBGene00019029	WBGene00018482
WBGene00194787	WBGene00016151
WBGene00007792	WBGene00011490
WBGene00012010	WBGene00000106
WBGene00007320	WBGene00021899
WBGene00004345	WBGene00017534
WBGene00021446	WBGene00003258
WBGene00016916	WBGene00006707
WBGene00018589	WBGene00003835
WBGene00012216	WBGene00016701
WBGene00017474	WBGene00004915
WBGene00013560	WBGene00001997
WBGene00008515	WBGene00014020
WBGene00001852	WBGene00007111
WBGene00007388	WBGene00017147
WBGene00013263	WBGene00019600
WBGene00022498	WBGene00012982
WBGene00044491	WBGene00018778
WBGene00015464	WBGene00020463
WBGene00000002	WBGene00008750
WBGene00003709	WBGene00018230
WBGene00011212	WBGene00007707
WBGene00012866	WBGene00008533
WBGene00021190	WBGene00020647
WBGene00016161	WBGene00022774
WBGene00003006	WBGene00008118
WBGene00016613	WBGene00008733
WBGene00006452	WBGene00008665
WBGene00016441	WBGene00185086
WBGene00016807	WBGene00022800
WBGene00194674	WBGene00013522
WBGene00012168	WBGene00004985
WBGene00206368	WBGene00011970
WBGene00017559	WBGene00007622
WBGene00019932	WBGene00009305
WBGene00001650	WBGene00013998
WBGene00021193	WBGene00013019
WBGene00206373	WBGene00012994
WBGene00022751	WBGene00009977
WBGene00015115	WBGene00004337
WBGene00007793	WBGene00021649
WBGene00020120	WBGene00017643
WBGene00045397	WBGene00001412
WBGene00007396	WBGene00017549
WBGene00021791	WBGene00020392
WBGene00008849	WBGene00003210
WBGene00195233	WBGene00022035
WBGene00003847	WBGene00219218
WBGene00009640	WBGene00010815
WBGene00008499	WBGene00004771
WBGene00018055	WBGene00011411
WBGene00008731	WBGene00019163
WBGene00015965	WBGene00007429
WBGene00011215	WBGene00019217
WBGene00022706	WBGene00022603
WBGene00015051	WBGene00000102
WBGene00017091	WBGene00018659
WBGene00020222	WBGene00018150
WBGene00008258	WBGene00018908
WBGene00006538	WBGene00016143
WBGene00018492	WBGene00022400
WBGene00044316	WBGene00006523
WBGene00008652	WBGene00007028
WBGene00015934	WBGene00017085
WBGene00004045	WBGene00019569
WBGene00010196	WBGene00004762
WBGene00013329	WBGene00011061
WBGene00044280	WBGene00018149
WBGene00011173	WBGene00020461
WBGene00016292	WBGene00016352
WBGene00001772	WBGene00021732
WBGene00007244	WBGene00012341
WBGene00002270	WBGene00000142
WBGene00011491	WBGene00001933
WBGene00008040	WBGene00003401
WBGene00009182	WBGene00044341
WBGene00011727	WBGene00021467
WBGene00000302	WBGene00015308
WBGene00022786	WBGene00011887
WBGene00077569	WBGene00007499
WBGene00018792	WBGene00013967
WBGene00020148	WBGene00004324
WBGene00045366	WBGene00013436
WBGene00007126	WBGene00004873
WBGene00044150	WBGene00013892
WBGene00022617	WBGene00003150
WBGene00045265	WBGene00001040
WBGene00016327	WBGene00001869
WBGene00017962	WBGene00016182
WBGene00017127	WBGene00013246
WBGene00008541	WBGene00007965
WBGene00007448	WBGene00019677
WBGene00019816	WBGene00011292
WBGene00008216	WBGene00007579
WBGene00011748	WBGene00004684
WBGene00017580	WBGene00003612
WBGene00001385	WBGene00014243
WBGene00021215	WBGene00003800
WBGene00022194	WBGene00015922
WBGene00009028	WBGene00012972
WBGene00009941	WBGene00008877
WBGene00016894	WBGene00008288
WBGene00011207	WBGene00012458
WBGene00012180	WBGene00007972
WBGene00007337	WBGene00002046
WBGene00249817	WBGene00007403
WBGene00020860	WBGene00007645
WBGene00020986	WBGene00017916
WBGene00050913	WBGene00004254
WBGene00018054	WBGene00012807
WBGene00003248	WBGene00019432
WBGene00006980	WBGene00022253
WBGene00010611	WBGene00017140
WBGene00019609	WBGene00010569
WBGene00009216	WBGene00019244
WBGene00021927	WBGene00015307
WBGene00009500	WBGene00009451
WBGene00018207	WBGene00013223
WBGene00018528	WBGene00009223
WBGene00002262	WBGene00004049
WBGene00016957	WBGene00021929
WBGene00008832	WBGene00004955
WBGene00006692	WBGene00020553
WBGene00018560	WBGene00002997
WBGene00008868	WBGene00015486
WBGene00020191	WBGene00003418
WBGene00194849	WBGene00005006
WBGene00016177	WBGene00000408
WBGene00019135	WBGene00013756
WBGene00020105	WBGene00007184
WBGene00019015	WBGene00016590
WBGene00001588	WBGene00006994
WBGene00020247	WBGene00009565
WBGene00012224	WBGene00010465
WBGene00019183	WBGene00016318
WBGene00007692	WBGene00017317
WBGene00013273	WBGene00010619
WBGene00009638	WBGene00014087
WBGene00019589	WBGene00021270
WBGene00014244	WBGene00017800
WBGene00015627	WBGene00020763
WBGene00004234	WBGene00016566
WBGene00021878	WBGene00007014
WBGene00020938	WBGene00007258
WBGene00013588	WBGene00007504
WBGene00020905	WBGene00011885
WBGene00020659	WBGene00009479
WBGene00020577	WBGene00004411
WBGene00011854	WBGene00016200
WBGene00022820	WBGene00020951
WBGene00021343	WBGene00001078
WBGene00011478	WBGene00012150
WBGene00016890	WBGene00018666
WBGene00016288	WBGene00012230
WBGene00255600	WBGene00021332
WBGene00017787	WBGene00015130
WBGene00022472	WBGene00008197
WBGene00019731	WBGene00021295
WBGene00007763	WBGene00011016
WBGene00022597	WBGene00012209
WBGene00010907	WBGene00002036
WBGene00021590	WBGene00021735
WBGene00016003	WBGene00000163
WBGene00018310	WBGene00011600
WBGene00044544	WBGene00002061
WBGene00044615	WBGene00021750
WBGene00022822	WBGene00005010
WBGene00010472	WBGene00043705
WBGene00003457	WBGene00006720
WBGene00019865	WBGene00003046
WBGene00206386	WBGene00001996
WBGene00022270	WBGene00023409
WBGene00012638	WBGene00010263
WBGene00007695	WBGene00012112
WBGene00009624	WBGene00011835
WBGene00021381	WBGene00013724
WBGene00007305	WBGene00003220
WBGene00010701	WBGene00003993
WBGene00020139	WBGene00013196
WBGene00013175	WBGene00022398
WBGene00013303	WBGene00004389
WBGene00004890	WBGene00007106
WBGene00011906	WBGene00006737
WBGene00021113	WBGene00015073
WBGene00009518	WBGene00007578
WBGene00008553	WBGene00001087
WBGene00014007	WBGene00012565
WBGene00016707	WBGene00010054
WBGene00045316	WBGene00000236
WBGene00020797	WBGene00009262
WBGene00010933	WBGene00017482
WBGene00018332	WBGene00018203
WBGene00012437	WBGene00043056
WBGene00007714	WBGene00018867
WBGene00007457	WBGene00001980
WBGene00012937	WBGene00012157
WBGene00019279	WBGene00007488
WBGene00017880	WBGene00002201
WBGene00017567	WBGene00006931
WBGene00021152	WBGene00195093
WBGene00044452	WBGene00003509
WBGene00004259	WBGene00004887
WBGene00044795	WBGene00004737
WBGene00011284	WBGene00044253
WBGene00003412	WBGene00003790
WBGene00017922	WBGene00003367
WBGene00021005	WBGene00000813
WBGene00015172	WBGene00004888
WBGene00020283	WBGene00018998
WBGene00011749	WBGene00011807
WBGene00021606	WBGene00020027
WBGene00077757	WBGene00002231
WBGene00008607	WBGene00012156
WBGene00021968	WBGene00020026
WBGene00006719	WBGene00012000
WBGene00050896	WBGene00001922
WBGene00008358	WBGene00022832
WBGene00001054	WBGene00001085
WBGene00004904	WBGene00015237
WBGene00016753	WBGene00018595
WBGene00015683	WBGene00014018
WBGene00015820	WBGene00004028
WBGene00006509	WBGene00012522
WBGene00000845	WBGene00008670
WBGene00016742	WBGene00007015
WBGene00011821	WBGene00019762
WBGene00006047	WBGene00006352
WBGene00015527	WBGene00018421
WBGene00019069	WBGene00006770
WBGene00044433	WBGene00022703
WBGene00004908	WBGene00004148
WBGene00008494	WBGene00012584
WBGene00012223	WBGene00016567
WBGene00008654	WBGene00016791
WBGene00008074	WBGene00017079
WBGene00016246	WBGene00020843
WBGene00004225	WBGene00021610
WBGene00004987	WBGene00019711
WBGene00008390	WBGene00001645
WBGene00017731	WBGene00019132
WBGene00008626	WBGene00011611
WBGene00000535	WBGene00011225
WBGene00007988	WBGene00011871
WBGene00013556	WBGene00019124
WBGene00020223	WBGene00003373
WBGene00014104	WBGene00015557
WBGene00007214	WBGene00009987
WBGene00011669	WBGene00018794
WBGene00011114	WBGene00013038
WBGene00010833	WBGene00010227
WBGene00021386	WBGene00018090
WBGene00010487	WBGene00003792
WBGene00001249	WBGene00007093
WBGene00012880	WBGene00000202
WBGene00015032	WBGene00003796
WBGene00010366	WBGene00021502
WBGene00012741	WBGene00004302
WBGene00016420	WBGene00010044
WBGene00008359	WBGene00004297
WBGene00008332	WBGene00219609
WBGene00017483	WBGene00021192
WBGene00045276	WBGene00009507
WBGene00019260	WBGene00006515
WBGene00021870	WBGene00010498
WBGene00011351	WBGene00002192
WBGene00001445	WBGene00010664
[truncated: 3,508 more rows]

## Sheet: C118S + PQ vs C118S
Young Adult C118S + PQ vs untreated Young Adult C118S
UP in C118S + PQ	DOWN in C118S + PQ
WBGene00010468	WBGene00012434
WBGene00000618	WBGene00015159
WBGene00007560	WBGene00015206
WBGene00003057	WBGene00000869
WBGene00000606	WBGene00017734
WBGene00044109	WBGene00000041
WBGene00018170	WBGene00009583
WBGene00001714	WBGene00012166
WBGene00011536	WBGene00020679
WBGene00000745	WBGene00011146
WBGene00000631	WBGene00016235
WBGene00010467	WBGene00019301
WBGene00007250	WBGene00009319
WBGene00000700	WBGene00001815
WBGene00020039	WBGene00000530
WBGene00012257	WBGene00007143
WBGene00001067	WBGene00008317
WBGene00017052	WBGene00006478
WBGene00009398	WBGene00017775
WBGene00018169	WBGene00016333
WBGene00000705	WBGene00019716
WBGene00007823	WBGene00001909
WBGene00000729	WBGene00013737
WBGene00015339	WBGene00020831
WBGene00020803	WBGene00017996
WBGene00017937	WBGene00013238
WBGene00007243	WBGene00010041
WBGene00007544	WBGene00006840
WBGene00000719	WBGene00012860
WBGene00007541	WBGene00000247
WBGene00044783	WBGene00021868
WBGene00000649	WBGene00001496
WBGene00019839	WBGene00000762
WBGene00219546	WBGene00013682
WBGene00001716	WBGene00014492
WBGene00000596	WBGene00015552
WBGene00021690	WBGene00015800
WBGene00022577	WBGene00012149
WBGene00000610	WBGene00021352
WBGene00000748	WBGene00004736
WBGene00011548	WBGene00010810
WBGene00000755	WBGene00010872
WBGene00001691	WBGene00019001
WBGene00005017	WBGene00006769
WBGene00017019	WBGene00006913
WBGene00000663	WBGene00007976
WBGene00013849	WBGene00003773
WBGene00206502	WBGene00006986
WBGene00010926	WBGene00020185
WBGene00003534	WBGene00019326
WBGene00020040	WBGene00012031
WBGene00005016	WBGene00013284
WBGene00195068	WBGene00018797
WBGene00007537	WBGene00006601
WBGene00018292	WBGene00003728
WBGene00001074	WBGene00004068
WBGene00004397	WBGene00018491
WBGene00000626	WBGene00012362
WBGene00000734	WBGene00011045
WBGene00001065	WBGene00001403
WBGene00001066	WBGene00004164
WBGene00007996	WBGene00022201
WBGene00007251	WBGene00000542
WBGene00020017	WBGene00020142
WBGene00004394	WBGene00003593
WBGene00018297	WBGene00017864
WBGene00000252	WBGene00021420
WBGene00001730	WBGene00006757
WBGene00011537	WBGene00003687
WBGene00001725	WBGene00018605
WBGene00018162	WBGene00012487
WBGene00015458	WBGene00016500
WBGene00017018	WBGene00012712
WBGene00008816	WBGene00005552
WBGene00000747	WBGene00003630
WBGene00017068	WBGene00008572
WBGene00000711	WBGene00021943
WBGene00000639	WBGene00018701
WBGene00019272	WBGene00016020
WBGene00004120	WBGene00020268
WBGene00020033	WBGene00006896
WBGene00014183	WBGene00003609
WBGene00004153	WBGene00020115
WBGene00000725	WBGene00020104
WBGene00017307	WBGene00012676
WBGene00004174	WBGene00022788
WBGene00020670	WBGene00021883
WBGene00010831	WBGene00002044
WBGene00000029	WBGene00004825
WBGene00019154	WBGene00021637
WBGene00000616	WBGene00002981
WBGene00001858	WBGene00004336
WBGene00015645	WBGene00021952
WBGene00000738	WBGene00001816
WBGene00016242	WBGene00009952
WBGene00000718	WBGene00010540
WBGene00007999	WBGene00010150
WBGene00010461	WBGene00013255
WBGene00007246	WBGene00015344
WBGene00000701	WBGene00017874
WBGene00007262	WBGene00000534
WBGene00206509	WBGene00022642
WBGene00006948	WBGene00013639
WBGene00000641	WBGene00013225
WBGene00000636	WBGene00009342
WBGene00020560	WBGene00019599
WBGene00005833	WBGene00004037
WBGene00022680	WBGene00017640
WBGene00015574	WBGene00010197
WBGene00021641	WBGene00007068
WBGene00000653	WBGene00010870
WBGene00022679	WBGene00019875
WBGene00015781	WBGene00016769
WBGene00021625	WBGene00003678
WBGene00019152	WBGene00013577
WBGene00008448	WBGene00014202
WBGene00018640	WBGene00021367
WBGene00021627	WBGene00009674
WBGene00015605	WBGene00020756
WBGene00000665	WBGene00020036
WBGene00000735	WBGene00019487
WBGene00015340	WBGene00009635
WBGene00000743	WBGene00000198
WBGene00000666	WBGene00001179
WBGene00013846	WBGene00010947
WBGene00009983	WBGene00006912
WBGene00000683	WBGene00001160
WBGene00010968	WBGene00000545
WBGene00000650	WBGene00007419
WBGene00017073	WBGene00021237
WBGene00007543	WBGene00004981
WBGene00000720	WBGene00018952
WBGene00010062	WBGene00006923
WBGene00017998	WBGene00011124
WBGene00016596	WBGene00011205
WBGene00004099	WBGene00008900
WBGene00001075	WBGene00020732
WBGene00022156	WBGene00001501
WBGene00000603	WBGene00013164
WBGene00022665	WBGene00020847
WBGene00000615	WBGene00007507
WBGene00000634	WBGene00010339
WBGene00000704	WBGene00003370
WBGene00000695	WBGene00004810
WBGene00001069	WBGene00016627
WBGene00013960	WBGene00015954
WBGene00009355	WBGene00016134
WBGene00012429	WBGene00007982
WBGene00003888	WBGene00021060
WBGene00017305	WBGene00001394
WBGene00006952	WBGene00010116
WBGene00000694	WBGene00010006
WBGene00000034	WBGene00015713
WBGene00000742	WBGene00022427
WBGene00008449	WBGene00007743
WBGene00006950	WBGene00016722
WBGene00014039	WBGene00022078
WBGene00004155	WBGene00045275
WBGene00012942	WBGene00000991
WBGene00018965	WBGene00020909
WBGene00008851	WBGene00003834
WBGene00077691	WBGene00018758
WBGene00000672	WBGene00022593
WBGene00044011	WBGene00020251
WBGene00008905	WBGene00010597
WBGene00012256	WBGene00194674
WBGene00000689	WBGene00014001
WBGene00000031	WBGene00000179
WBGene00000893	WBGene00021369
WBGene00000678	WBGene00002255
WBGene00018472	WBGene00010049
WBGene00000033	WBGene00017123
WBGene00004398	WBGene00002234
WBGene00000699	WBGene00002038
WBGene00016153	WBGene00017310
WBGene00020326	WBGene00010918
WBGene00004118	WBGene00017127
WBGene00000740	WBGene00000993
WBGene00000655	WBGene00014088
WBGene00077697	WBGene00010796
WBGene00015546	WBGene00012452
WBGene00020194	WBGene00006915
WBGene00012593	WBGene00001651
WBGene00000691	WBGene00008412
WBGene00011313	WBGene00002217
WBGene00000647	WBGene00001794
WBGene00044620	WBGene00010047
WBGene00000710	WBGene00014252
WBGene00017438	WBGene00011726
WBGene00044212	WBGene00004988
WBGene00012921	WBGene00001386
WBGene00019184	WBGene00021547
WBGene00014964	WBGene00015633
WBGene00008376	WBGene00001390
WBGene00000681	WBGene00019846
WBGene00000625	WBGene00019727
WBGene00010464	WBGene00012225
WBGene00000602	WBGene00006942
WBGene00010948	WBGene00003771
WBGene00000030	WBGene00020903
WBGene00021084	WBGene00010050
WBGene00000638	WBGene00019882
WBGene00004098	WBGene00015621
WBGene00000930	WBGene00012559
WBGene00000741	WBGene00020504
WBGene00001724	WBGene00021156
WBGene00045411	WBGene00009192
WBGene00003520	WBGene00009450
WBGene00000730	WBGene00003731
WBGene00000251	WBGene00004112
WBGene00001695	WBGene00015619
WBGene00044724	WBGene00003724
WBGene00012604	WBGene00001863
WBGene00000601	WBGene00000228
WBGene00017020	WBGene00003730
WBGene00000594	WBGene00007983
WBGene00000707	WBGene00012875
WBGene00010573	WBGene00013477
WBGene00011508	WBGene00014003
WBGene00012261	WBGene00022307
WBGene00018167	WBGene00008139
WBGene00012186	WBGene00007422
WBGene00018256	WBGene00016631
WBGene00007210	WBGene00019657
WBGene00077564	WBGene00000751
WBGene00004146	WBGene00006764
WBGene00045415	WBGene00003697
WBGene00012255	WBGene00003812
WBGene00006956	WBGene00010834
WBGene00010760	WBGene00022010
WBGene00000753	WBGene00017398
WBGene00000637	WBGene00019332
WBGene00004139	WBGene00001404
WBGene00000024	WBGene00015966
WBGene00020281	WBGene00006470
WBGene00017218	WBGene00015430
WBGene00016063	WBGene00018519
WBGene00003525	WBGene00006656
WBGene00016106	WBGene00006452
WBGene00044683	WBGene00010879
WBGene00010267	WBGene00013118
WBGene00012540	WBGene00015803
WBGene00011175	WBGene00000822
WBGene00000722	WBGene00012253
WBGene00010987	WBGene00007175
WBGene00017991	WBGene00008603
WBGene00008655	WBGene00020393
WBGene00011895	WBGene00012813
WBGene00022747	WBGene00010086
WBGene00019520	WBGene00017648
WBGene00004133	WBGene00007071
WBGene00010499	WBGene00018958
WBGene00235268	WBGene00000083
WBGene00008496	WBGene00022712
WBGene00000723	WBGene00015423
WBGene00007530	WBGene00001684
WBGene00001079	WBGene00010811
WBGene00000928	WBGene00018823
WBGene00021204	WBGene00044457
WBGene00008150	WBGene00008694
WBGene00001828	WBGene00013197
WBGene00000746	WBGene00003249
WBGene00022038	WBGene00004995
WBGene00000727	WBGene00004191
WBGene00007264	WBGene00010408
WBGene00004104	WBGene00019656
WBGene00011530	WBGene00020908
WBGene00013173	WBGene00019479
WBGene00009991	WBGene00013557
WBGene00007903	WBGene00003690
WBGene00015544	WBGene00007056
WBGene00045494	WBGene00018351
WBGene00018737	WBGene00019205
WBGene00001070	WBGene00002139
WBGene00009090	WBGene00019211
WBGene00007233	WBGene00017023
WBGene00005018	WBGene00012544
WBGene00020554	WBGene00000597
WBGene00013602	WBGene00021469
WBGene00000702	WBGene00003934
WBGene00004300	WBGene00009531
WBGene00044417	WBGene00002200
WBGene00194670	WBGene00044082
WBGene00010830	WBGene00013257
WBGene00016962	WBGene00013275
WBGene00001736	WBGene00004801
WBGene00009331	WBGene00012545
WBGene00011949	WBGene00020581
WBGene00022789	WBGene00016507
WBGene00011460	WBGene00008415
WBGene00022287	WBGene00021068
WBGene00018706	WBGene00021487
WBGene00018031	WBGene00010251
WBGene00004127	WBGene00012880
WBGene00018547	WBGene00018100
WBGene00007420	WBGene00044294
WBGene00009573	WBGene00011106
WBGene00007325	WBGene00013541
WBGene00011535	WBGene00001479
WBGene00015822	WBGene00000177
WBGene00235133	WBGene00011832
WBGene00012591	WBGene00006984
WBGene00004998	WBGene00020808
WBGene00020613	WBGene00020324
WBGene00003018	WBGene00020139
WBGene00255598	WBGene00014091
WBGene00021095	WBGene00021136
WBGene00195164	WBGene00007055
WBGene00018969	WBGene00013575
WBGene00000687	WBGene00020256
WBGene00002983	WBGene00000221
WBGene00004017	WBGene00000693
WBGene00022033	WBGene00013289
WBGene00044206	WBGene00015802
WBGene00001064	WBGene00016534
WBGene00021624	WBGene00015295
WBGene00195004	WBGene00004193
WBGene00012814	WBGene00020207
WBGene00006651	WBGene00010338
WBGene00008245	WBGene00017082
WBGene00008244	WBGene00008436
WBGene00019906	WBGene00008390
WBGene00044623	WBGene00013489
WBGene00007817	WBGene00006951
WBGene00008605	WBGene00018145
WBGene00003999	WBGene00008040
WBGene00016747	WBGene00016084
WBGene00015220	WBGene00009069
WBGene00010285	WBGene00010945
WBGene00015300	WBGene00010648
WBGene00009496	WBGene00006696
WBGene00013073	WBGene00001155
WBGene00015453	WBGene00009394
WBGene00003531	WBGene00009676
WBGene00012648	WBGene00022246
WBGene00044163	WBGene00001480
WBGene00045416	WBGene00016099
WBGene00001704	WBGene00009396
WBGene00004115	WBGene00011222
WBGene00008559	WBGene00006819
WBGene00015841	WBGene00044080
WBGene00003981	WBGene00015197
WBGene00009428	WBGene00000754
WBGene00019236	WBGene00016906
WBGene00020873	WBGene00018760
WBGene00016276	WBGene00004796
WBGene00010065	WBGene00004890
WBGene00013090	WBGene00000680
WBGene00000759	WBGene00012668
WBGene00012211	WBGene00020895
WBGene00175027	WBGene00021543
WBGene00006464	WBGene00010133
WBGene00022417	WBGene00016034
WBGene00012273	WBGene00004210
WBGene00006947	WBGene00003970
WBGene00018380	WBGene00000071
WBGene00016523	WBGene00006890
WBGene00001109	WBGene00021895
WBGene00119204	WBGene00017128
WBGene00018215	WBGene00009334
WBGene00001397	WBGene00019068
WBGene00006366	WBGene00009434
WBGene00000599	WBGene00001389
WBGene00018708	WBGene00011823
WBGene00001429	WBGene00014262
WBGene00010673	WBGene00008113
WBGene00001506	WBGene00000757
WBGene00011081	WBGene00006541
WBGene00004219	WBGene00021876
WBGene00007726	WBGene00002232
WBGene00018572	WBGene00002130
WBGene00000447	WBGene00045052
WBGene00010714	WBGene00015897
WBGene00000457	WBGene00013181
WBGene00006075	WBGene00012201
WBGene00000717	WBGene00005002
WBGene00012901	WBGene00010924
WBGene00007454	WBGene00006587
WBGene00012032	WBGene00020340
WBGene00007552	WBGene00019277
WBGene00000399	WBGene00012428
WBGene00235094	WBGene00013647
WBGene00000213	WBGene00015942
WBGene00003075	WBGene00010878
WBGene00004264	WBGene00006886
WBGene00010299	WBGene00003072
WBGene00012824	WBGene00016599
WBGene00015857	WBGene00003169
WBGene00011524	WBGene00000535
WBGene00013891	WBGene00002216
WBGene00015545	WBGene00003511
WBGene00019601	WBGene00021322
WBGene00019388	WBGene00008925
WBGene00008036	WBGene00002254
WBGene00015780	WBGene00011694
WBGene00010319	WBGene00219816
WBGene00001210	WBGene00003828
WBGene00010835	WBGene00002137
WBGene00006778	WBGene00022196
WBGene00001103	WBGene00017250
WBGene00006775	WBGene00004969
WBGene00010007	WBGene00003837
WBGene00008985	WBGene00013035
WBGene00000685	WBGene00000224
WBGene00045268	WBGene00007058
WBGene00022517	WBGene00008554
WBGene00004156	WBGene00013672
WBGene00013957	WBGene00011774
WBGene00012432	WBGene00019373
WBGene00017154	WBGene00001685
WBGene00016915	WBGene00004928
WBGene00008492	WBGene00012782
WBGene00002116	WBGene00001385
WBGene00009522	WBGene00018996
WBGene00017105	WBGene00002174
WBGene00015886	WBGene00009679
WBGene00016146	WBGene00011856
WBGene00007687	WBGene00000652
WBGene00011838	WBGene00012608
WBGene00009094	WBGene00003409
WBGene00018937	WBGene00012122
WBGene00020319	WBGene00011213
WBGene00012883	WBGene00012364
WBGene00009773	WBGene00010605
WBGene00022383	WBGene00022801
WBGene00007479	WBGene00004249
WBGene00015865	WBGene00009645
WBGene00020444	WBGene00000211
WBGene00000256	WBGene00007808
WBGene00045457	WBGene00014137
WBGene00019855	WBGene00019935
WBGene00017382	WBGene00006705
WBGene00007343	WBGene00020797
WBGene00019030	WBGene00018340
WBGene00016660	WBGene00007431
WBGene00001786	WBGene00011147
WBGene00000664	WBGene00021340
WBGene00008652	WBGene00011423
WBGene00045239	WBGene00002163
WBGene00003526	WBGene00022197
WBGene00018487	WBGene00013594
WBGene00010859	WBGene00015650
WBGene00009156	WBGene00018174
WBGene00000039	WBGene00014092
WBGene00012239	WBGene00016716
WBGene00004144	WBGene00001649
WBGene00001410	WBGene00003696
WBGene00020626	WBGene00021263
WBGene00016422	WBGene00000088
WBGene00017867	WBGene00012439
WBGene00010613	WBGene00008987
WBGene00010019	WBGene00001604
WBGene00000061	WBGene00020962
WBGene00004230	WBGene00019351
WBGene00022283	WBGene00018860
WBGene00020943	WBGene00003604
WBGene00002393	WBGene00004321
WBGene00011926	WBGene00013946
WBGene00008111	WBGene00021635
WBGene00007170	WBGene00000673
WBGene00016659	WBGene00013904
WBGene00001958	WBGene00001621
WBGene00022096	WBGene00016768
WBGene00011445	WBGene00001262
WBGene00011400	WBGene00011026
WBGene00000541	WBGene00003388
WBGene00021252	WBGene00013964
WBGene00001105	WBGene00004145
WBGene00013579	WBGene00012139
WBGene00020156	WBGene00019816
WBGene00008482	WBGene00021675
WBGene00002282	WBGene00021325
WBGene00001438	WBGene00011879
WBGene00009089	WBGene00012113
WBGene00018731	WBGene00021358
WBGene00003623	WBGene00007557
WBGene00006060	WBGene00004999
WBGene00017541	WBGene00001633
WBGene00077593	WBGene00000298
WBGene00012420	WBGene00009830
WBGene00020125	WBGene00007973
WBGene00003618	WBGene00000515
WBGene00001824	WBGene00019117
WBGene00013392	WBGene00022873
WBGene00001123	WBGene00020491
WBGene00017716	WBGene00013882
WBGene00019090	WBGene00020471
WBGene00011554	WBGene00005642
WBGene00000220	WBGene00001843
WBGene00022326	WBGene00019742
WBGene00013853	WBGene00004258
WBGene00021464	WBGene00000988
WBGene00007424	WBGene00020200
WBGene00016733	WBGene00016638
WBGene00045387	WBGene00022858
WBGene00022505	WBGene00016434
WBGene00001820	WBGene00008392
WBGene00022180	WBGene00009973
WBGene00017841	WBGene00016957
WBGene00044170	WBGene00014826
WBGene00011345	WBGene00011182
WBGene00004764	WBGene00017636
WBGene00020881	WBGene00009897
WBGene00008393	WBGene00008273
WBGene00001608	WBGene00000005
WBGene00017327	WBGene00009393
WBGene00003523	WBGene00003518
WBGene00022523	WBGene00002269
WBGene00018084	WBGene00010471
WBGene00022816	WBGene00045212
WBGene00001071	WBGene00007565
WBGene00016468	WBGene00013969
WBGene00019728	WBGene00019590
WBGene00194663	WBGene00004194
WBGene00012968	WBGene00020886
WBGene00018742	WBGene00006408
WBGene00219308	WBGene00044469
WBGene00000516	WBGene00021446
WBGene00013418	WBGene00016266
WBGene00009926	WBGene00003725
WBGene00016762	WBGene00015050
WBGene00009649	WBGene00194641
WBGene00010084	WBGene00005000
WBGene00010087	WBGene00007981
WBGene00002067	WBGene00010943
WBGene00013391	WBGene00018314
WBGene00013263	WBGene00007932
WBGene00022538	WBGene00000370
WBGene00013146	WBGene00015753
WBGene00011450	WBGene00007764
WBGene00002140	WBGene00007394
WBGene00008865	WBGene00010649
WBGene00020801	WBGene00009375
WBGene00009653	WBGene00008239
WBGene00008205	WBGene00016838
WBGene00008215	WBGene00044680
WBGene00000512	WBGene00019781
WBGene00001076	WBGene00017065
WBGene00011660	WBGene00011692
WBGene00010196	WBGene00016636
WBGene00021127	WBGene00022813
WBGene00007240	WBGene00000716
WBGene00016757	WBGene00011727
WBGene00045245	WBGene00013905
WBGene00022649	WBGene00022631
WBGene00022338	WBGene00010977
WBGene00012213	WBGene00021872
WBGene00000750	WBGene00000218
WBGene00015012	WBGene00007392
WBGene00019279	WBGene00018271
WBGene00013852	WBGene00010277
WBGene00022382	WBGene00044455
WBGene00000478	WBGene00000273
WBGene00020247	WBGene00016474
WBGene00016403	WBGene00003847
WBGene00019751	WBGene00012382
WBGene00020567	WBGene00008706
WBGene00000703	WBGene00017772
WBGene00001898	WBGene00012850
WBGene00007988	WBGene00009898
WBGene00021167	WBGene00001796
WBGene00000667	WBGene00019189
WBGene00018538	WBGene00004226
WBGene00044725	WBGene00013077
WBGene00003846	WBGene00019477
WBGene00235391	WBGene00001465
WBGene00017262	WBGene00007130
WBGene00013895	WBGene00003248
WBGene00014194	WBGene00009291
WBGene00012922	WBGene00007458
WBGene00019495	WBGene00001752
WBGene00007474	WBGene00011753
WBGene00000657	WBGene00003700
WBGene00016667	WBGene00008832
WBGene00011923	WBGene00006862
WBGene00020559	WBGene00011304
WBGene00006535	WBGene00010341
WBGene00044221	WBGene00008498
WBGene00012433	WBGene00010440
WBGene00044081	WBGene00007153
WBGene00000391	WBGene00000239
WBGene00011000	WBGene00016587
WBGene00009302	WBGene00012491
WBGene00017475	WBGene00001392
WBGene00011383	WBGene00017625
WBGene00006869	WBGene00003996
WBGene00022083	WBGene00013987
WBGene00015483	WBGene00003769
WBGene00000739	WBGene00021412
WBGene00004818	WBGene00021633
WBGene00013763	WBGene00004113
WBGene00000714	WBGene00012840
WBGene00010744	WBGene00017591
WBGene00008760	WBGene00015131
WBGene00022410	WBGene00008194
WBGene00010504	WBGene00019329
WBGene00001570	WBGene00011397
WBGene00009096	WBGene00022047
WBGene00044296	WBGene00018984
WBGene00020245	WBGene00015894
WBGene00011578	WBGene00011833
WBGene00009212	WBGene00010755
WBGene00021928	WBGene00019225
WBGene00006367	WBGene00000103
WBGene00009349	WBGene00044166
WBGene00003764	WBGene00012018
WBGene00004908	WBGene00019476
WBGene00011977	WBGene00009968
WBGene00022820	WBGene00044696
WBGene00020834	WBGene00011564
WBGene00045394	WBGene00006893
WBGene00003689	WBGene00003632
WBGene00008378	WBGene00009803
WBGene00022822	WBGene00008739
WBGene00001754	WBGene00008446
WBGene00013394	WBGene00003528
WBGene00021741	WBGene00007558
WBGene00004173	WBGene00009729
WBGene00008849	WBGene00013216
WBGene00007315	WBGene00008332
WBGene00009097	WBGene00010507
WBGene00018282	WBGene00016705
WBGene00009899	WBGene00020516
WBGene00000732	WBGene00019957
WBGene00008354	WBGene00003860
WBGene00010989	WBGene00003589
WBGene00008246	WBGene00004990
WBGene00014106	WBGene00011522
WBGene00018435	WBGene00007320
WBGene00006589	WBGene00016558
WBGene00000438	WBGene00010827
WBGene00017291	WBGene00011203
WBGene00003480	WBGene00013499
WBGene00015334	WBGene00010064
WBGene00010085	WBGene00013083
WBGene00016683	WBGene00022245
WBGene00002259	WBGene00019461
WBGene00020786	WBGene00021370
WBGene00013393	WBGene00018603
WBGene00017861	WBGene00016310
WBGene00018259	WBGene00020350
WBGene00008377	WBGene00077692
WBGene00001763	WBGene00016048
WBGene00000712	WBGene00016322
WBGene00006865	WBGene00021161
WBGene00022782	WBGene00016097
WBGene00011866	WBGene00008394
WBGene00011262	WBGene00008499
WBGene00010368	WBGene00016943
WBGene00022103	WBGene00017834
WBGene00022060	WBGene00020222
WBGene00015541	WBGene00219912
WBGene00010976	WBGene00015141
WBGene00003711	WBGene00007421
WBGene00012431	WBGene00012207
WBGene00004092	WBGene00011936
WBGene00018907	WBGene00016513
WBGene00006874	WBGene00002268
WBGene00001768	WBGene00021381
WBGene00014057	WBGene00018068
WBGene00007139	WBGene00007363
WBGene00009130	WBGene00006610
WBGene00013755	WBGene00010829
WBGene00000425	WBGene00013898
WBGene00013867	WBGene00021159
WBGene00017381	WBGene00219289
WBGene00004008	WBGene00007689
WBGene00009081	WBGene00002267
WBGene00018743	WBGene00014697
WBGene00003628	WBGene00000518
WBGene00006543	WBGene00044605
WBGene00001663	WBGene00021050
WBGene00016663	WBGene00017124
WBGene00015014	WBGene00017418
WBGene00010587	WBGene00012812
WBGene00017302	WBGene00016970
WBGene00019960	WBGene00017748
WBGene00016717	WBGene00007336
WBGene00017028	WBGene00019017
WBGene00021834	WBGene00008634
WBGene00013497	WBGene00018347
WBGene00013860	WBGene00006670
WBGene00015182	WBGene00008421
WBGene00010066	WBGene00009115
WBGene00011252	WBGene00017257
WBGene00003001	WBGene00017599
WBGene00006633	WBGene00009785
WBGene00002054	WBGene00050914
WBGene00019597	WBGene00007714
WBGene00020401	WBGene00008923
WBGene00021870	WBGene00008629
WBGene00018854	WBGene00003448
WBGene00000611	WBGene00019972
WBGene00006468	WBGene00013650
WBGene00013082	WBGene00015298
WBGene00012152	WBGene00020158
WBGene00002257	WBGene00018260
WBGene00003776	WBGene00006047
WBGene00008714	WBGene00014082
WBGene00003884	WBGene00020840
WBGene00020902	WBGene00016998
WBGene00008157	WBGene00017258
WBGene00012703	WBGene00020436
WBGene00011435	WBGene00015693
WBGene00002056	WBGene00022252
WBGene00010742	WBGene00010793
WBGene00004048	WBGene00009629
WBGene00015519	WBGene00016461
WBGene00010738	WBGene00014141
WBGene00004859	WBGene00010719
WBGene00000692	WBGene00005643
WBGene00016346	WBGene00013999
WBGene00018787	WBGene00018548
WBGene00001776	WBGene00003466
WBGene00004827	WBGene00000283
WBGene00012136	WBGene00019410
WBGene00000726	WBGene00014158
WBGene00017413	WBGene00004234
WBGene00000728	WBGene00016585
WBGene00000870	WBGene00001817
WBGene00019645	WBGene00013556
WBGene00012592	WBGene00017688
WBGene00017968	WBGene00020007
WBGene00010356	WBGene00011185
WBGene00019368	WBGene00012786
WBGene00011849	WBGene00007448
WBGene00009389	WBGene00007601
WBGene00017506	WBGene00017431
WBGene00001976	WBGene00019203
WBGene00001169	WBGene00008787
WBGene00020049	WBGene00019837
WBGene00009301	WBGene00001178
WBGene00000795	WBGene00006493
WBGene00016103	WBGene00013318
WBGene00000453	WBGene00017041
WBGene00002222	WBGene00008830
WBGene00009621	WBGene00018195
WBGene00009813	WBGene00004062
WBGene00001699	WBGene00021768
WBGene00023451	WBGene00021893
WBGene00001995	WBGene00017054
WBGene00009925	WBGene00016351
WBGene00008669	WBGene00007945
WBGene00022610	WBGene00008936
WBGene00007984	WBGene00017301
WBGene00018878	WBGene00004238
WBGene00012717	WBGene00005001
WBGene00000170	WBGene00021503
WBGene00003766	WBGene00018237
WBGene00018581	WBGene00013931
WBGene00017565	WBGene00021321
WBGene00006936	WBGene00001523
WBGene00006342	WBGene00010972
WBGene00019491	WBGene00000779
WBGene00012943	WBGene00015776
WBGene00003003	WBGene00020813
WBGene00019779	WBGene00002138
WBGene00016539	WBGene00004966
WBGene00012317	WBGene00018119
WBGene00010317	WBGene00020148
WBGene00006640	WBGene00013657
WBGene00000802	WBGene00016054
WBGene00013934	WBGene00010651
WBGene00003148	WBGene00010657
WBGene00010868	WBGene00044488
WBGene00013926	WBGene00005644
WBGene00000884	WBGene00011430
WBGene00012911	WBGene00012407
WBGene00003658	WBGene00022130
WBGene00000901	WBGene00077761
WBGene00018184	WBGene00012012
WBGene00004746	WBGene00020004
WBGene00000169	WBGene00018280
WBGene00008915	WBGene00010612
WBGene00000414	WBGene00011919
WBGene00015168	WBGene00020649
WBGene00013161	WBGene00020223
WBGene00003087	WBGene00008541
WBGene00007697	WBGene00010055
WBGene00011440	WBGene00007695
WBGene00016746	WBGene00010660
WBGene00044061	WBGene00021875
WBGene00011645	WBGene00012595
WBGene00022783	WBGene00006454
WBGene00017163	WBGene00015688
WBGene00002261	WBGene00015572
WBGene00014095	WBGene00007533
WBGene00010433	WBGene00010241
WBGene00004927	WBGene00011803
WBGene00018518	WBGene00008660
WBGene00004749	WBGene00012140
WBGene00008149	WBGene00016061
WBGene00016868	WBGene00006592
WBGene00015540	WBGene00007365
	WBGene00017922
	WBGene00008214
	WBGene00010328
	WBGene00008654
	WBGene00018563
	WBGene00009160
	WBGene00016174
	WBGene00004979
	WBGene00015710
	WBGene00022893
	WBGene00022849
	WBGene00020981
	WBGene00044527
	WBGene00022471
	WBGene00009514
	WBGene00014129
	WBGene00003738
	WBGene00013303
	WBGene00009962
	WBGene00013684
	WBGene00008510
	WBGene00017964
	WBGene00016417
	WBGene00000966
	WBGene00010124
	WBGene00020187
	WBGene00004059
	WBGene00020556
	WBGene00010869
	WBGene00011244
	WBGene00012538
	WBGene00017485
	WBGene00007807
	WBGene00014253
	WBGene00010901
	WBGene00003844
	WBGene00044500
	WBGene00000831
	WBGene00000546
	WBGene00008154
	WBGene00011911
	WBGene00016628
	WBGene00011954
	WBGene00019682
	WBGene00016440
	WBGene00018951
	WBGene00020082
	WBGene00021007
	WBGene00000022
	WBGene00001387
	WBGene00017948
	WBGene00020084
	WBGene00017975
	WBGene00086569
	WBGene00022821
	WBGene00013835
	WBGene00014793
	WBGene00012530
	WBGene00016201
	WBGene00255375
	WBGene00009877
	WBGene00015937
	WBGene00003097
	WBGene00020905
	WBGene00007950
	WBGene00020987
	WBGene00020972
	WBGene00009787
	WBGene00021158
	WBGene00012582
	WBGene00015236
	WBGene00020940
	WBGene00018036
	WBGene00004972
	WBGene00015089
	WBGene00011893
	WBGene00010155
	WBGene00021135
	WBGene00020713
	WBGene00008233
	WBGene00009377
	WBGene00017175
	WBGene00007073
	WBGene00006056
	WBGene00010920
	WBGene00010574
	WBGene00009938
	WBGene00013078
	WBGene00017483
	WBGene00010035
	WBGene00045265
	WBGene00019731
	WBGene00016742
	WBGene00015348
	WBGene00011517
	WBGene00009129
	WBGene00011491
	WBGene00011089
	WBGene00008953
	WBGene00017384
	WBGene00009686
	WBGene00021113
	WBGene00000878
	WBGene00010134
	WBGene00009941
	WBGene00012383
	WBGene00050915
	WBGene00007354
	WBGene00003616
	WBGene00003468
	WBGene00020688
	WBGene00001644
	WBGene00007301
	WBGene00015908
	WBGene00008801
	WBGene00022230
	WBGene00011330
	WBGene00013480
	WBGene00003071
	WBGene00003233
	WBGene00012866
	WBGene00012750
	WBGene00017851
	WBGene00013771
	WBGene00017427
	WBGene00001693
	WBGene00019187
	WBGene00010593
	WBGene00020369
	WBGene00006052
	WBGene00007777
	WBGene00007584
	WBGene00010799
	WBGene00006044
	WBGene00014169
	WBGene00010633
	WBGene00011487
	WBGene00044205
	WBGene00000217
	WBGene00021207
	WBGene00009753
	WBGene00009459
	WBGene00007414
	WBGene00009269
	WBGene00004061
	WBGene00010246
	WBGene00018773
	WBGene00011493
	WBGene00011176
	WBGene00020661
	WBGene00003465
	WBGene00018354
	WBGene00006632
	WBGene00007305
	WBGene00008581
	WBGene00018301
	WBGene00021398
	WBGene00007302
	WBGene00012115
	WBGene00009883
	WBGene00021908
	WBGene00194703
	WBGene00012605
	WBGene00017131
	WBGene00007248
	WBGene00004962
	WBGene00044529
	WBGene00003425
	WBGene00022754
	WBGene00020592
	WBGene00019261
	WBGene00009884
	WBGene00010070
	WBGene00007081
	WBGene00003610
	WBGene00016753
	WBGene00045255
	WBGene00010884
	WBGene00000215
	WBGene00016147
	WBGene00044475
	WBGene00023417
	WBGene00007209
	WBGene00003539
	WBGene00001603
	WBGene00016512
	WBGene00219316
	WBGene00008486
	WBGene00011120
	WBGene00009581
	WBGene00002188
	WBGene00010254
	WBGene00016416
	WBGene00004235
	WBGene00000002
	WBGene00008950
	WBGene00005444
	WBGene00012134
	WBGene00016161
	WBGene00019097
	WBGene00017361
	WBGene00016752
	WBGene00005012
	WBGene00003464
	WBGene00008216
	WBGene00000133
	WBGene00014247
	WBGene00016414
	WBGene00021968
	WBGene00012638
	WBGene00017892
	WBGene00015246
	WBGene00009470
	WBGene00010634
	WBGene00015094
	WBGene00022751
	WBGene00013165
	WBGene00021787
	WBGene00012704
	WBGene00017979
	WBGene00020373
	WBGene00007337
	WBGene00010091
	WBGene00016357
	WBGene00009681
	WBGene00006050
	WBGene00008724
	WBGene00017780
	WBGene00009185
	WBGene00012937
	WBGene00020715
	WBGene00004004
	WBGene00194647
	WBGene00021602
	WBGene00016447
	WBGene00012169
	WBGene00012741
	WBGene00010336
	WBGene00019586
	WBGene00018930
	WBGene00015683
	WBGene00007613
	WBGene00012926
	WBGene00011214
	WBGene00002193
	WBGene00009031
	WBGene00021878
	WBGene00000214
	WBGene00000219
	WBGene00008659
	WBGene00010902
	WBGene00044901
	WBGene00015040
	WBGene00012339
	WBGene00001487
	WBGene00014127
	WBGene00013854
	WBGene00022194
	WBGene00018122
	WBGene00019958
	WBGene00015627
	WBGene00008912
	WBGene00000267
	WBGene00021428
	WBGene00016462
	WBGene00016568
	WBGene00010366
	WBGene00013700
	WBGene00022178
	WBGene00020105
	WBGene00016399
	WBGene00021386
	WBGene00012747
	WBGene00014258
	WBGene00011968
	WBGene00011830
	WBGene00022515
	WBGene00013008
	WBGene00014006
	WBGene00004965
	WBGene00009457
	WBGene00006509
	WBGene00007080
	WBGene00000977
	WBGene00016707
	WBGene00015497
	WBGene00044665
	WBGene00009347
	WBGene00018101
	WBGene00016027
	WBGene00045355
	WBGene00017781
	WBGene00010466
	WBGene00021993
	WBGene00018134
	WBGene00007931
	WBGene00009471
	WBGene00020989
	WBGene00004222
	WBGene00014174
	WBGene00022276
	WBGene00015930
	WBGene00021197
	WBGene00019965
	WBGene00021214
	WBGene00003444
	WBGene00012296
	WBGene00044988
	WBGene00016612
	WBGene00015051
	WBGene00016327
	WBGene00017374
	WBGene00014669
	WBGene00020914
	WBGene00016680
	WBGene00219286
	WBGene00011571
	WBGene00003530
	WBGene00012231
	WBGene00003463
	WBGene00008584
	WBGene00020315
	WBGene00007190
	WBGene00012781
	WBGene00010321
	WBGene00006051
	WBGene00077757
	WBGene00000971
	WBGene00014116
	WBGene00016288
	WBGene00019208
	WBGene00009682
	WBGene00002199
	WBGene00009548
	WBGene00021354
	WBGene00000492
	WBGene00000967
	WBGene00017978
	WBGene00010980
	WBGene00013858
	WBGene00020372
	WBGene00008063
	WBGene00021969
	WBGene00016541
	WBGene00010679
	WBGene00007633
	WBGene00010953
	WBGene00018980
	WBGene00010563
	WBGene00003055
	WBGene00012416
	WBGene00044261
	WBGene00003450
	WBGene00022157
	WBGene00018393
	WBGene00006979
	WBGene00019783
	WBGene00008074
	WBGene00018755
	WBGene00044122
	WBGene00021288
	WBGene00022708
	WBGene00003411
	WBGene00008124
	WBGene00008388
	WBGene00021154
	WBGene00043147
	WBGene00003435
	WBGene00015907
	WBGene00008741
	WBGene00017802
	WBGene00015032
	WBGene00008342
	WBGene00017151
	WBGene00012085
	WBGene00007947
	WBGene00020860
	WBGene00016594
	WBGene00000783
	WBGene00012925
	WBGene00003647
	WBGene00010204
	WBGene00023485
	WBGene00017108
	WBGene00000019
	WBGene00017051
	WBGene00009957
	WBGene00003426
	WBGene00009824
	WBGene00010759
	WBGene00009838
	WBGene00022876
	WBGene00010644
	WBGene00000216
	WBGene00010174
	WBGene00003452
	WBGene00011184
	WBGene00009106
	WBGene00013988
	WBGene00009929
	WBGene00003574
	WBGene00017691
	WBGene00018926
	WBGene00015279
	WBGene00194847
	WBGene00015887
	WBGene00010682
	WBGene00008515
	WBGene00015280
	WBGene00017563
	WBGene00018413
	WBGene00007324
	WBGene00012809
	WBGene00009895
	WBGene00016481
	WBGene00015629
	WBGene00008913
	WBGene00050943
	WBGene00022652
	WBGene00006409
	WBGene00022490
	WBGene00014240
	WBGene00019406
	WBGene00020662
	WBGene00009416
	WBGene00015172
	WBGene00017012
	WBGene00004227
	WBGene00012173
	WBGene00019605
	WBGene00022709
	WBGene00004989
	WBGene00011748
	WBGene00014138
	WBGene00017390
	WBGene00010628
	WBGene00011984
	WBGene00022634
	WBGene00009695
	WBGene00003443
	WBGene00017112
	WBGene00003727
	WBGene00011938
	WBGene00015947
	WBGene00018241
	WBGene00011467
	WBGene00019248
	WBGene00009344
	WBGene00016367
	WBGene00020659
	WBGene00017553
	WBGene00017658
	WBGene00045397
	WBGene00013872
	WBGene00012784
	WBGene00013656
	WBGene00011894
	WBGene00019430
	WBGene00018158
	WBGene00003090
	WBGene00007460
	WBGene00007509
	WBGene00012585
	WBGene00000620
	WBGene00021261
	WBGene00006053
	WBGene00010114
	WBGene00017059
	WBGene00077764
	WBGene00009142
	WBGene00017168
	WBGene00015286
	WBGene00086554
	WBGene00020760
	WBGene00018121
	WBGene00015167
	WBGene00013138
	WBGene00015929
	WBGene00007733
	WBGene00009016
	WBGene00008803
	WBGene00017542
	WBGene00021818
	WBGene00016058
	WBGene00010510
	WBGene00009959
	WBGene00008726
	WBGene00019979
	WBGene00019895
	WBGene00004567
	WBGene00013439
	WBGene00003467
	WBGene00012631
	WBGene00007214
	WBGene00009039
	WBGene00022621
	WBGene00017667
	WBGene00009549
	WBGene00044767
	WBGene00003434
	WBGene00044684
	WBGene00003432
	WBGene00008529
	WBGene00022753
	WBGene00016825
	WBGene00013033
	WBGene00022542
	WBGene00021594
	WBGene00017808
	WBGene00011297
	WBGene00020990
	WBGene00044737
	WBGene00001424
	WBGene00011134
	WBGene00017058
	WBGene00012827
	WBGene00019619
	WBGene00017325
	WBGene00010136
	WBGene00017955
	WBGene00012946
	WBGene00022617
	WBGene00010887
	WBGene00020911
	WBGene00005649
	WBGene00010123
	WBGene00020070
	WBGene00012087
	WBGene00021335
	WBGene00006039
	WBGene00012689
	WBGene00011425
	WBGene00011191
	WBGene00014300
	WBGene00011669
	WBGene00017322
	WBGene00000799
	WBGene00003470
	WBGene00016860
	WBGene00015106
	WBGene00219326
	WBGene00003424
	WBGene00013585
	WBGene00006048
	WBGene00016119
	WBGene00018253
	WBGene00003652
	WBGene00006449
	WBGene00022076
	WBGene00003446
	WBGene00009293
	WBGene00018336
	WBGene00010265
	WBGene00018885
	WBGene00016954
	WBGene00003469
	WBGene00020353
	WBGene00015422
	WBGene00007159
	WBGene00014154
	WBGene00007230
	WBGene00003449
	WBGene00013696
	WBGene00011173
	WBGene00013478
	WBGene00008125
	WBGene00014179
	WBGene00012357
	WBGene00020917
	WBGene00013809
	WBGene00018120
	WBGene00004904
	WBGene00016265
	WBGene00011795
	WBGene00019561
	WBGene00010611
	WBGene00013723
	WBGene00011918
	WBGene00000784
	WBGene00019260
	WBGene00045306
	WBGene00009430
	WBGene00015052
	WBGene00018196
	WBGene00220076
	WBGene00015910
	WBGene00021066
	WBGene00007457
	WBGene00020265
	WBGene00000670
	WBGene00016506
	WBGene00020370
	WBGene00003442
	WBGene00002227
	WBGene00010658
	WBGene00020289
	WBGene00044062
	WBGene00194894
	WBGene00021996
	WBGene00004986
	WBGene00013956
	WBGene00017213
	WBGene00015479
	WBGene00003091
	WBGene00013474
	WBGene00003431
	WBGene00017386
	WBGene00015931
	WBGene00010474
	WBGene00015345
	WBGene00020414
	WBGene00012680
	WBGene00019914
	WBGene00006040
	WBGene00194769
	WBGene00015917
	WBGene00020191
	WBGene00015193
	WBGene00015306
	WBGene00019026
	WBGene00015692
	WBGene00012549
	WBGene00007508
	WBGene00077450
	WBGene00015820
	WBGene00021880
	WBGene00010900
	WBGene00014197
	WBGene00019785
	WBGene00003429
	WBGene00235106
	WBGene00015284
	WBGene00006926
	WBGene00003457
	WBGene00003786
	WBGene00017443
	WBGene00013079
	WBGene00021160
	WBGene00015623
	WBGene00015933
	WBGene00022474
	WBGene00007381
	WBGene00018222
	WBGene00020550
	WBGene00010014
	WBGene00021397
	WBGene00021579
	WBGene00004622
	WBGene00013194
	WBGene00022596
	WBGene00014104
	WBGene00009463
	WBGene00003707
	WBGene00014000
	WBGene00008350
	WBGene00019950
	WBGene00010327
	WBGene00016491
	WBGene00004677
	WBGene00009741
	WBGene00019268
	WBGene00000675
	WBGene00011401
	WBGene00019917
	WBGene00007693
	WBGene00003458
	WBGene00010705
	WBGene00009724
	WBGene00000785
	WBGene00021048
	WBGene00003438
	WBGene00020029
	WBGene00006611
	WBGene00007384
	WBGene00009104
	WBGene00014206
	WBGene00007382
	WBGene00022090
	WBGene00000557
	WBGene00016698
	WBGene00013074
	WBGene00012324
	WBGene00168225
	WBGene00007885
	WBGene00008566
	WBGene00012130
	WBGene00013279
	WBGene00014007
	WBGene00010381
	WBGene00219283
	WBGene00006629
	WBGene00010322
	WBGene00000776
	WBGene00006930
	WBGene00007308
	WBGene00018138
	WBGene00013975
	WBGene00013906
	WBGene00006650
	WBGene00013951
	WBGene00012664
	WBGene00044227
	WBGene00235297
	WBGene00008954
	WBGene00017905
	WBGene00005040
	WBGene00019063
	WBGene00018087
	WBGene00013290
	WBGene00044481
	WBGene00007792
	WBGene00012144
	WBGene00021608
	WBGene00189949
	WBGene00008032
	WBGene00010904
	WBGene00015992
	WBGene00001777
	WBGene00021157
	WBGene00007793
	WBGene00000788
	WBGene00000786
	WBGene00018594
	WBGene00008439
	WBGene00044741
	WBGene00019730
	WBGene00015332
	WBGene00016358
	WBGene00017466
	WBGene00014164
	WBGene00006980
	WBGene00008522
	WBGene00010472
	WBGene00018566
	WBGene00001578
	WBGene00017726
	WBGene00019564
	WBGene00022657
	WBGene00021974
	WBGene00016398
	WBGene00008027
	WBGene00015469
	WBGene00020157
	WBGene00195209
	WBGene00012101
	WBGene00010296
	WBGene00219590
	WBGene00002090
	WBGene00017559
	WBGene00017393
	WBGene00013473
	WBGene00004987
	WBGene00019818
	WBGene00007964
	WBGene00194787
	WBGene00019746
	WBGene00013875
	WBGene00016286
	WBGene00010659
	WBGene00011486
	WBGene00013524
	WBGene00014157
	WBGene00009533
	WBGene00006627
	WBGene00001581
	WBGene00001591
	WBGene00003124
	WBGene00013887
	WBGene00016180
	WBGene00014883
	WBGene00002012
	WBGene00012325
	WBGene00021134
	WBGene00003906
	WBGene00017730
	WBGene00011668
	WBGene00018332
	WBGene00023395
	WBGene00015714
	WBGene00011172
	WBGene00045208
	WBGene00017902
	WBGene00044388
	WBGene00021043
	WBGene00044634
	WBGene00007478
	WBGene00018465
	WBGene00021632
	WBGene00012778
	WBGene00007913
	WBGene00011209
	WBGene00006928
	WBGene00249817
	WBGene00020019
	WBGene00014857
	WBGene00019547
	WBGene00012961
	WBGene00077569
	WBGene00019973
	WBGene00022859
	WBGene00023501
	WBGene00010646
	WBGene00009493
	WBGene00003093
	WBGene00019096
	WBGene00006625
	WBGene00011699
	WBGene00013874
	WBGene00015048
	WBGene00010877
	WBGene00008730
	WBGene00017659
	WBGene00021005
	WBGene00020182
	WBGene00022333
	WBGene00013559
	WBGene00021121
	WBGene00017294
	WBGene00007888
	WBGene00007833
	WBGene00004007
	WBGene00016963
	WBGene00006929
	WBGene00045305
	WBGene00020258
	WBGene00000830
	WBGene00010933
	WBGene00019920
	WBGene00012531
	WBGene00016891
	WBGene00006927
	WBGene00009213
	WBGene00020672
	WBGene00012535
	WBGene00022887
	WBGene00007692
	WBGene00008680
	WBGene00011288
	WBGene00011497
	WBGene00016892
	WBGene00045038
	WBGene00022375
	WBGene00013801
	WBGene00003456
	WBGene00008583
	WBGene00011672
	WBGene00022860
	WBGene00010706
	WBGene00019550
	WBGene00007937
	WBGene00015913
	WBGene00019232
	WBGene00007990
	WBGene00012294
	WBGene00021070
	WBGene00017756
	WBGene00017060
	WBGene00006404
	WBGene00018931
	WBGene00020072
	WBGene00006106
	WBGene00020386
	WBGene00013070
	WBGene00008772
	WBGene00020128
	WBGene00006621
	WBGene00003522
	WBGene00008644
	WBGene00001668
	WBGene00005269
	WBGene00007811
	WBGene00044574
	WBGene00020343
	WBGene00006925
	WBGene00008068
	WBGene00008565
	WBGene00013586
	WBGene00007538
	WBGene00010320
	WBGene00016217
	WBGene00045180
	WBGene00045338
	WBGene00017881
	WBGene00017329
	WBGene00007455
	WBGene00013662
	WBGene00006628
	WBGene00015660
	WBGene00019234
	WBGene00001500
	WBGene00022641
	WBGene00195010
	WBGene00020891
	WBGene00015889
	WBGene00008602
	WBGene00017484
	WBGene00010672
	WBGene00018643
	WBGene00007992
	WBGene00014070
	WBGene00020954
	WBGene00002260
	WBGene00015369
	WBGene00007765
	WBGene00007361
	WBGene00044514
	WBGene00007331
	WBGene00006603
	WBGene00001476
	WBGene00009042
	WBGene00219655
	WBGene00011364
	WBGene00016052
	WBGene00012526
	WBGene00007875
	WBGene00009486
	WBGene00000558
	WBGene00008922
	WBGene00003546
	WBGene00021492
	WBGene00010118
	WBGene00000968
	WBGene00000188
	WBGene00018448
	WBGene00009429
	WBGene00022261
	WBGene00010058
	WBGene00006038
	WBGene00007963
	WBGene00021491
	WBGene00017488
	WBGene00019233
	WBGene00003095
	WBGene00008485
	WBGene00220140
	WBGene00018268
	WBGene00007867
	WBGene00003096
	WBGene00016785
	WBGene00019782
	WBGene00007362
	WBGene00194658
	WBGene00007946
	WBGene00020741
	WBGene00013484
	WBGene00001059
	WBGene00002095
	WBGene00008341
	WBGene00008577
	WBGene00004236
	WBGene00009487
	WBGene00013007
	WBGene00003664
	WBGene00045508
	WBGene00007452
	WBGene00015044
	WBGene00021337
	WBGene00016013
	WBGene00012308
	WBGene00018946
	WBGene00012959
	WBGene00012467
	WBGene00021002
	WBGene00019830
	WBGene00002094
	WBGene00020587
	WBGene00001399
	WBGene00014698
	WBGene00007072
	WBGene00044479
	WBGene00016577
	WBGene00015709
	WBGene00015400
	WBGene00011733
	WBGene00021581
	WBGene00016786
	WBGene00019473
	WBGene00016502
	WBGene00007605
	WBGene00019472
	WBGene00219907
	WBGene00008829
	WBGene00016274
	WBGene00016669
	WBGene00007140
	WBGene00007989
	WBGene00017336
	WBGene00001477
	WBGene00044471
	WBGene00020472
	WBGene00019565
	WBGene00044472
	WBGene00007383
	WBGene00017678
	WBGene00010256
	WBGene00020674
	WBGene00194843
	WBGene00044292
	WBGene00000989
	WBGene00020859
	WBGene00003099

## Sheet: C118D + PQ vs C118D
Young Adult C118D + PQ vs untreated Young Adult C118D
UP in C118D + PQ	DOWN in C118D + PQ
WBGene00012337	WBGene00000989
WBGene00018898	WBGene00020674
WBGene00020894	WBGene00013939
WBGene00016116	WBGene00189946
WBGene00019162	WBGene00194957
WBGene00014119	WBGene00013788
WBGene00017641	WBGene00044430
WBGene00001229	WBGene00012749
WBGene00004266	WBGene00021067
WBGene00011629	WBGene00235305
WBGene00000962	WBGene00018495
WBGene00001747	WBGene00018097
WBGene00001233	WBGene00018574
WBGene00001411	WBGene00005304
WBGene00001209	WBGene00020539
WBGene00014165	WBGene00219318
WBGene00003415	WBGene00219667
WBGene00020915	WBGene00013374
WBGene00006626	WBGene00014777
WBGene00021423	WBGene00012008
WBGene00013034	WBGene00013049
WBGene00015920	WBGene00022095
WBGene00015927	WBGene00014703
WBGene00000987	WBGene00206496
WBGene00010560	WBGene00007358
WBGene00002025	WBGene00008092
WBGene00017158	WBGene00012171
WBGene00019380	WBGene00255709
WBGene00009542	WBGene00195427
WBGene00000767	WBGene00003462
WBGene00000549	WBGene00018494
WBGene00014022	WBGene00044247
WBGene00002045	WBGene00014851
WBGene00021292	WBGene00018080
WBGene00001007	WBGene00197773
WBGene00011975	WBGene00013995
WBGene00000896	WBGene00022763
WBGene00045483	WBGene00007569
WBGene00011526	WBGene00017877
WBGene00044026	WBGene00018000
WBGene00009002	WBGene00018502
WBGene00010052	WBGene00018315
WBGene00001662	WBGene00017057
WBGene00000293	WBGene00001605
WBGene00007050	WBGene00009752
WBGene00019678	WBGene00077579
WBGene00006617	WBGene00044362
WBGene00012298	WBGene00017392
WBGene00021888	WBGene00021360
WBGene00022306	WBGene00219744
WBGene00012097	WBGene00219570
WBGene00013039	WBGene00022818
WBGene00008041	WBGene00017520
WBGene00021844	WBGene00189947
WBGene00003825	WBGene00014996
WBGene00008549	WBGene00008556
WBGene00019827	WBGene00044441
WBGene00013983	WBGene00008994
WBGene00004138	WBGene00018982
WBGene00003851	WBGene00255728
WBGene00004189	WBGene00044250
WBGene00021815	WBGene00021380
WBGene00001566	WBGene00014678
WBGene00013740	WBGene00003665
WBGene00012665	WBGene00010894
WBGene00019543	WBGene00017869
WBGene00001230	WBGene00015421
WBGene00004760	WBGene00016675
WBGene00018475	WBGene00020536
WBGene00006512	WBGene00044909
WBGene00008151	WBGene00009411
WBGene00013217	WBGene00020829
WBGene00008532	WBGene00049674
WBGene00004880	WBGene00020991
WBGene00011122	WBGene00044270
WBGene00021685	WBGene00011178
WBGene00022678	WBGene00014728
WBGene00044318	WBGene00003460
WBGene00019713	WBGene00022229
WBGene00013232	WBGene00012453
WBGene00021757	WBGene00235304
WBGene00001081	WBGene00170669
WBGene00016812	WBGene00021457
WBGene00009207	WBGene00003437
WBGene00007690	WBGene00022630
WBGene00000155	WBGene00009465
WBGene00012033	WBGene00195257
WBGene00009498	WBGene00009775
WBGene00011538	WBGene00050892
WBGene00001830	WBGene00016516
WBGene00020443	WBGene00011951
WBGene00012738	WBGene00018425
WBGene00021973	WBGene00014805
WBGene00004437	WBGene00018545
WBGene00000565	WBGene00012384
WBGene00006434	WBGene00019976
WBGene00011198	WBGene00014809
WBGene00010406	WBGene00044216
WBGene00003063	WBGene00007998
WBGene00017369	WBGene00194783
WBGene00018756	WBGene00017871
WBGene00021548	WBGene00219585
WBGene00001151	WBGene00007963
WBGene00019890	WBGene00004903
WBGene00010478	WBGene00014681
WBGene00001101	WBGene00200802
WBGene00015515	WBGene00005650
WBGene00009678	WBGene00012379
WBGene00020868	WBGene00019834
WBGene00013680	WBGene00012249
WBGene00021442	WBGene00017415
WBGene00006924	WBGene00009193
WBGene00011580	WBGene00005651
WBGene00006964	WBGene00017633
WBGene00015811	WBGene00019565
WBGene00006607	WBGene00044448
WBGene00018681	WBGene00021631
WBGene00000079	WBGene00015360
WBGene00007649	WBGene00219244
WBGene00013177	WBGene00015615
WBGene00012887	WBGene00012233
WBGene00010564	WBGene00001729
WBGene00020334	WBGene00021489
WBGene00001334	WBGene00045104
WBGene00004922	WBGene00010092
WBGene00021660	WBGene00021806
WBGene00009439	WBGene00015003
WBGene00013670	WBGene00021995
WBGene00011270	WBGene00019169
WBGene00006942	WBGene00021889
WBGene00002250	WBGene00021273
WBGene00003639	WBGene00044998
WBGene00003073	WBGene00020992
WBGene00019893	WBGene00013089
WBGene00006575	WBGene00235361
WBGene00015540	WBGene00045097
WBGene00000231	WBGene00008658
WBGene00004040	WBGene00017050
WBGene00011897	WBGene00017725
WBGene00008740	WBGene00077750
WBGene00014249	WBGene00021265
WBGene00020068	WBGene00008186
WBGene00003905	WBGene00022889
WBGene00004215	WBGene00014641
WBGene00000931	WBGene00194733
WBGene00004179	WBGene00008657
WBGene00019941	WBGene00015990
WBGene00011239	WBGene00015243
WBGene00003047	WBGene00194914
WBGene00013667	WBGene00012872
WBGene00012804	WBGene00022760
WBGene00017282	WBGene00021792
WBGene00008173	WBGene00020534
WBGene00011511	WBGene00009630
WBGene00017062	WBGene00021151
WBGene00010645	WBGene00011357
WBGene00022051	WBGene00008734
WBGene00020097	WBGene00005098
WBGene00021686	WBGene00020342
WBGene00012964	WBGene00007721
WBGene00021170	WBGene00013495
WBGene00021890	WBGene00019556
WBGene00004980	WBGene00022819
WBGene00010425	WBGene00255441
WBGene00018866	WBGene00009489
WBGene00006794	WBGene00017545
WBGene00010962	WBGene00009613
WBGene00010780	WBGene00012785
WBGene00013002	WBGene00008870
WBGene00006369	WBGene00020598
WBGene00004274	WBGene00021453
WBGene00021830	WBGene00010167
WBGene00022366	WBGene00018143
WBGene00012362	WBGene00008013
WBGene00013422	WBGene00014854
WBGene00022491	WBGene00019562
WBGene00008852	WBGene00010152
WBGene00044650	WBGene00015630
WBGene00017984	WBGene00044257
WBGene00000259	WBGene00007461
WBGene00194986	WBGene00017035
WBGene00019801	WBGene00008487
WBGene00004116	WBGene00018127
WBGene00003622	WBGene00017336
WBGene00003119	WBGene00020472
WBGene00011302	WBGene00005352
WBGene00001648	WBGene00011789
WBGene00022673	WBGene00008827
WBGene00012105	WBGene00013398
WBGene00015816	WBGene00016239
WBGene00013529	WBGene00009746
WBGene00006529	WBGene00017211
WBGene00004091	WBGene00044158
WBGene00001039	WBGene00014170
WBGene00020109	WBGene00007734
WBGene00012126	WBGene00019929
WBGene00001431	WBGene00050879
WBGene00004094	WBGene00017552
WBGene00009139	WBGene00017551
WBGene00013292	WBGene00012870
WBGene00010161	WBGene00012679
WBGene00004739	WBGene00011290
WBGene00002263	WBGene00016185
WBGene00013168	WBGene00012731
WBGene00020422	WBGene00017803
WBGene00011306	WBGene00020707
WBGene00022721	WBGene00016786
WBGene00020402	WBGene00018994
WBGene00011804	WBGene00235369
WBGene00002000	WBGene00019529
WBGene00000268	WBGene00021907
WBGene00018045	WBGene00077572
WBGene00013544	WBGene00015400
WBGene00014233	WBGene00013357
WBGene00002850	WBGene00018993
WBGene00007054	WBGene00015030
WBGene00006935	WBGene00021630
WBGene00001497	WBGene00012609
WBGene00011883	WBGene00016286
WBGene00018934	WBGene00022079
WBGene00009993	WBGene00011379
WBGene00000187	WBGene00045508
WBGene00022373	WBGene00020864
WBGene00004055	WBGene00044346
WBGene00001031	WBGene00019912
WBGene00013597	WBGene00018504
WBGene00002175	WBGene00008282
WBGene00002261	WBGene00043986
WBGene00009920	WBGene00007169
WBGene00002196	WBGene00015211
WBGene00019747	WBGene00016274
WBGene00001086	WBGene00020118
WBGene00021758	WBGene00009178
WBGene00011648	WBGene00016484
WBGene00012973	WBGene00009104
WBGene00019220	WBGene00013055
WBGene00004053	WBGene00010245
WBGene00017904	WBGene00020292
WBGene00013324	WBGene00016780
WBGene00010847	WBGene00000979
WBGene00003186	WBGene00044634
WBGene00000160	WBGene00044229
WBGene00015552	WBGene00017387
WBGene00206423	WBGene00014755
WBGene00008764	WBGene00011549
WBGene00009189	WBGene00014032
WBGene00016408	WBGene00011053
WBGene00013144	WBGene00008383
WBGene00011284	WBGene00050919
WBGene00022492	WBGene00021454
WBGene00022580	WBGene00017488
WBGene00008919	WBGene00018148
WBGene00009734	WBGene00044392
WBGene00000763	WBGene00015616
WBGene00020171	WBGene00003664
WBGene00007223	WBGene00013116
WBGene00022046	WBGene00014100
WBGene00017763	WBGene00013747
WBGene00015133	WBGene00219569
WBGene00018893	WBGene00011617
WBGene00019168	WBGene00016337
WBGene00000530	WBGene00044552
WBGene00004046	WBGene00010949
WBGene00016583	WBGene00235285
WBGene00018862	WBGene00050907
WBGene00001491	WBGene00013785
WBGene00009813	WBGene00077582
WBGene00018512	WBGene00011483
WBGene00019489	WBGene00014375
WBGene00013037	WBGene00012519
WBGene00022448	WBGene00020388
WBGene00018782	WBGene00011405
WBGene00021638	WBGene00009846
WBGene00021905	WBGene00020066
WBGene00022852	WBGene00010323
WBGene00021348	WBGene00009693
WBGene00001423	WBGene00015991
WBGene00015007	WBGene00003522
WBGene00022722	WBGene00020642
WBGene00009776	WBGene00194643
WBGene00020038	WBGene00011260
WBGene00022148	WBGene00016287
WBGene00009580	WBGene00220250
WBGene00022501	WBGene00235281
WBGene00018847	WBGene00004971
WBGene00006697	WBGene00019506
WBGene00011828	WBGene00007618
WBGene00195248	WBGene00015006
WBGene00044071	WBGene00194870
WBGene00021312	WBGene00005182
WBGene00043064	WBGene00014241
WBGene00019481	WBGene00017878
WBGene00013143	WBGene00011619
WBGene00008765	WBGene00013068
WBGene00013766	WBGene00010804
WBGene00007628	WBGene00044393
WBGene00013201	WBGene00011369
WBGene00009784	WBGene00013047
WBGene00012468	WBGene00009513
WBGene00021324	WBGene00013158
WBGene00010405	WBGene00010147
WBGene00019403	WBGene00019191
WBGene00021305	WBGene00001944
WBGene00010339	WBGene00007715
WBGene00013601	WBGene00017629
WBGene00022198	WBGene00219604
WBGene00019441	WBGene00194886
WBGene00018218	WBGene00023012
WBGene00013595	WBGene00013547
WBGene00018932	WBGene00255595
WBGene00017372	WBGene00007300
WBGene00012361	WBGene00008661
WBGene00013880	WBGene00008725
WBGene00011236	WBGene00174936
WBGene00022235	WBGene00019425
WBGene00000254	WBGene00014752
WBGene00014109	WBGene00018125
WBGene00138717	WBGene00012401
WBGene00008100	WBGene00016483
WBGene00022516	WBGene00020173
WBGene00018520	WBGene00010895
WBGene00002238	WBGene00007688
WBGene00008769	WBGene00077503
WBGene00018008	WBGene00009079
WBGene00019250	WBGene00020140
WBGene00004190	WBGene00012470
WBGene00017777	WBGene00019384
WBGene00012037	WBGene00019667
WBGene00007617	WBGene00008625
WBGene00004931	WBGene00019951
WBGene00021935	WBGene00235119
WBGene00016967	WBGene00020203
WBGene00001005	WBGene00007148
WBGene00006730	WBGene00018841
WBGene00007555	WBGene00189953
WBGene00006590	WBGene00019150
WBGene00000502	WBGene00009782
WBGene00008768	WBGene00000021
WBGene00013445	WBGene00007380
WBGene00015346	WBGene00219646
WBGene00219425	WBGene00018428
WBGene00007927	WBGene00007867
WBGene00012193	WBGene00006689
WBGene00000800	WBGene00011294
WBGene00000110	WBGene00011909
WBGene00018831	WBGene00018235
WBGene00012543	WBGene00008949
WBGene00019209	WBGene00044810
WBGene00006574	WBGene00014861
WBGene00010500	WBGene00010543
WBGene00003920	WBGene00044447
WBGene00013866	WBGene00009683
WBGene00000164	WBGene00015305
WBGene00010458	WBGene00008079
WBGene00012359	WBGene00172819
WBGene00003084	WBGene00018979
WBGene00011500	WBGene00015775
WBGene00001215	WBGene00012787
WBGene00017919	WBGene00219580
WBGene00019777	WBGene00018783
WBGene00009049	WBGene00011027
WBGene00012244	WBGene00235313
WBGene00012666	WBGene00206508
WBGene00000765	WBGene00012388
WBGene00000201	WBGene00011001
WBGene00003149	WBGene00020656
WBGene00001037	WBGene00019194
WBGene00016739	WBGene00008788
WBGene00009940	WBGene00006644
WBGene00019334	WBGene00017370
WBGene00003087	WBGene00020117
WBGene00004015	WBGene00206501
WBGene00001057	WBGene00012684
WBGene00023487	WBGene00013586
WBGene00016412	WBGene00007611
WBGene00013361	WBGene00015893
WBGene00014954	WBGene00019190
WBGene00004466	WBGene00008497
WBGene00011043	WBGene00021337
WBGene00015509	WBGene00007117
WBGene00021933	WBGene00006645
WBGene00017319	WBGene00194701
WBGene00011348	WBGene00194715
WBGene00013727	WBGene00008743
WBGene00009584	WBGene00008623
WBGene00018426	WBGene00008192
WBGene00000199	WBGene00008185
WBGene00013765	WBGene00044169
WBGene00011303	WBGene00014103
WBGene00022363	WBGene00022094
WBGene00000874	WBGene00018575
WBGene00000196	WBGene00044358
WBGene00016995	WBGene00014997
WBGene00016588	WBGene00018580
WBGene00000379	WBGene00022243
WBGene00007016	WBGene00011008
WBGene00013348	WBGene00007427
WBGene00002335	WBGene00015628
WBGene00012659	WBGene00012720
WBGene00008164	WBGene00044434
WBGene00008685	WBGene00001245
WBGene00022153	WBGene00007559
WBGene00012315	WBGene00010072
WBGene00007030	WBGene00008068
WBGene00009119	WBGene00007853
WBGene00022663	WBGene00009313
WBGene00000975	WBGene00219764
WBGene00015232	WBGene00013484
WBGene00009276	WBGene00021793
WBGene00011349	WBGene00007383
WBGene00008459	WBGene00044796
WBGene00010280	WBGene00004906
WBGene00021910	WBGene00009412
WBGene00004175	WBGene00194888
WBGene00004039	WBGene00022085
WBGene00012479	WBGene00007977
WBGene00012640	WBGene00016339
WBGene00007686	WBGene00012721
WBGene00003951	WBGene00020435
WBGene00009386	WBGene00013052
WBGene00006755	WBGene00014048
WBGene00012390	WBGene00014070
WBGene00015173	WBGene00018352
WBGene00013545	WBGene00013032
WBGene00003239	WBGene00014102
WBGene00007626	WBGene00007049
WBGene00012978	WBGene00019257
WBGene00010957	WBGene00010743
WBGene00009915	WBGene00020597
WBGene00022280	WBGene00017393
WBGene00015021	WBGene00009143
WBGene00006781	WBGene00013800
WBGene00013561	WBGene00015026
WBGene00016264	WBGene00012637
WBGene00000933	WBGene00013424
WBGene00000107	WBGene00023410
WBGene00016844	WBGene00013053
WBGene00021926	WBGene00012011
WBGene00007464	WBGene00013476
WBGene00018967	WBGene00022628
WBGene00009554	WBGene00017056
WBGene00007786	WBGene00012690
WBGene00005663	WBGene00007987
WBGene00077643	WBGene00021632
WBGene00017286	WBGene00016398
WBGene00004342	WBGene00013744
WBGene00007089	WBGene00009217
WBGene00011436	WBGene00021302
WBGene00017138	WBGene00195150
WBGene00000915	WBGene00008155
WBGene00003776	WBGene00021271
WBGene00000206	WBGene00013824
WBGene00012904	WBGene00007362
WBGene00006410	WBGene00044480
WBGene00019433	WBGene00011533
WBGene00016490	WBGene00016382
WBGene00044322	WBGene00017550
WBGene00008405	WBGene00219322
WBGene00023422	WBGene00022710
WBGene00018719	WBGene00010953
WBGene00008452	WBGene00014157
WBGene00009266	WBGene00018999
WBGene00004358	WBGene00019229
WBGene00007517	WBGene00006925
WBGene00022677	WBGene00007888
WBGene00000073	WBGene00010118
WBGene00013188	WBGene00022581
WBGene00022029	WBGene00013749
WBGene00044065	WBGene00019155
WBGene00020287	WBGene00020262
WBGene00000292	WBGene00013478
WBGene00013075	WBGene00044896
WBGene00016073	WBGene00000023
WBGene00000834	WBGene00005813
WBGene00006517	WBGene00013121
WBGene00000923	WBGene00013429
WBGene00012004	WBGene00002212
WBGene00013549	WBGene00019026
WBGene00021047	WBGene00017872
WBGene00000739	WBGene00015970
WBGene00009369	WBGene00007512
WBGene00020447	WBGene00022795
WBGene00008999	WBGene00007948
WBGene00008766	WBGene00020533
WBGene00011773	WBGene00016213
WBGene00013709	WBGene00019262
WBGene00010284	WBGene00007323
WBGene00017210	WBGene00022732
WBGene00004305	WBGene00012979
WBGene00001406	WBGene00012402
WBGene00011155	WBGene00008565
WBGene00015266	WBGene00004901
WBGene00011608	WBGene00011414
WBGene00015525	WBGene00015246
WBGene00013129	WBGene00020841
WBGene00020955	WBGene00012173
WBGene00045509	WBGene00012325
WBGene00019778	WBGene00001246
WBGene00008117	WBGene00013007
WBGene00015487	WBGene00021382
WBGene00044296	WBGene00013651
WBGene00007443	WBGene00006927
WBGene00015989	WBGene00009501
WBGene00044608	WBGene00011472
WBGene00013808	WBGene00009956
WBGene00021733	WBGene00018284
WBGene00016158	WBGene00194912
WBGene00000838	WBGene00010373
WBGene00022470	WBGene00022888
WBGene00003074	WBGene00010485
WBGene00012928	WBGene00006661
WBGene00000093	WBGene00015242
WBGene00000514	WBGene00004963
WBGene00022489	WBGene00008821
WBGene00003584	WBGene00018168
WBGene00006516	WBGene00219286
WBGene00016961	WBGene00235359
WBGene00003834	WBGene00011174
WBGene00008443	WBGene00017554
WBGene00022766	WBGene00010915
WBGene00006463	WBGene00022688
WBGene00011412	WBGene00012754
WBGene00007980	WBGene00022833
WBGene00015974	WBGene00011808
WBGene00002064	WBGene00009609
WBGene00013359	WBGene00045108
WBGene00021900	WBGene00015511
WBGene00004063	WBGene00009685
WBGene00016624	WBGene00010871
WBGene00006993	WBGene00009592
WBGene00009081	WBGene00016778
WBGene00003806	WBGene00014665
WBGene00022583	WBGene00013823
WBGene00021748	WBGene00016010
WBGene00001853	WBGene00010763
WBGene00003123	WBGene00195067
WBGene00007855	WBGene00020053
WBGene00017119	WBGene00012159
WBGene00001027	WBGene00019812
WBGene00013678	WBGene00007384
WBGene00008865	WBGene00008381
WBGene00015410	WBGene00021731
WBGene00023405	WBGene00021720
WBGene00022797	WBGene00018981
WBGene00050941	WBGene00013170
WBGene00016140	WBGene00015892
WBGene00021936	WBGene00020182
WBGene00017686	WBGene00021639
WBGene00013161	WBGene00019208
WBGene00000509	WBGene00044912
WBGene00013016	WBGene00219694
WBGene00000981	WBGene00016826
WBGene00014017	WBGene00010636
WBGene00021508	WBGene00008662
WBGene00021104	WBGene00001529
WBGene00022371	WBGene00013712
WBGene00001793	WBGene00009149
WBGene00011639	WBGene00016765
WBGene00012734	WBGene00017279
WBGene00021546	WBGene00015192
WBGene00017928	WBGene00004958
WBGene00022742	WBGene00020741
WBGene00004087	WBGene00011191
WBGene00007787	WBGene00018493
WBGene00022348	WBGene00018322
WBGene00000547	WBGene00018652
WBGene00020391	WBGene00219547
WBGene00013580	WBGene00194691
WBGene00022734	WBGene00010992
WBGene00007943	WBGene00235342
WBGene00018835	WBGene00008804
WBGene00008399	WBGene00000389
WBGene00016610	WBGene00009749
WBGene00012152	WBGene00017213
WBGene00022505	WBGene00012711
WBGene00018764	WBGene00219657
WBGene00016650	WBGene00194730
WBGene00010720	WBGene00007446
WBGene00001030	WBGene00012120
WBGene00022269	WBGene00013388
WBGene00003372	WBGene00019096
WBGene00003930	WBGene00185006
WBGene00007413	WBGene00011322
WBGene00018827	WBGene00016413
WBGene00021903	WBGene00007230
WBGene00019983	WBGene00019072
WBGene00017885	WBGene00020914
WBGene00022493	WBGene00022102
WBGene00022268	WBGene00019913
WBGene00005552	WBGene00010634
WBGene00017675	WBGene00002186
WBGene00003080	WBGene00010682
WBGene00023450	WBGene00015215
WBGene00001749	WBGene00017216
WBGene00015429	WBGene00017215
WBGene00012360	WBGene00010447
WBGene00000381	WBGene00007179
WBGene00009045	WBGene00019642
WBGene00010896	WBGene00016336
WBGene00014576	WBGene00016956
WBGene00011033	WBGene00004974
WBGene00185088	WBGene00011129
WBGene00022222	WBGene00014155
WBGene00011488	WBGene00015634
WBGene00013683	WBGene00018165
WBGene00011156	WBGene00012777
WBGene00004119	WBGene00005081
WBGene00007587	WBGene00021650
WBGene00019166	WBGene00009622
WBGene00018508	WBGene00009446
WBGene00017302	WBGene00013452
WBGene00003607	WBGene00017366
WBGene00008664	WBGene00008001
WBGene00008974	WBGene00044744
WBGene00017313	WBGene00013033
WBGene00020499	WBGene00235326
WBGene00012867	WBGene00044777
WBGene00000764	WBGene00077563
WBGene00006497	WBGene00045247
WBGene00002583	WBGene00017595
WBGene00008224	WBGene00020381
WBGene00007334	WBGene00007269
WBGene00013011	WBGene00015860
WBGene00017220	WBGene00206372
WBGene00007730	WBGene00016212
WBGene00008345	WBGene00017596
WBGene00018282	WBGene00006058
WBGene00000018	WBGene00020356
WBGene00020919	WBGene00015685
WBGene00016400	WBGene00010300
WBGene00017164	WBGene00020293
WBGene00008639	WBGene00001414
WBGene00022022	WBGene00189931
WBGene00017080	WBGene00014238
WBGene00021314	WBGene00019773
WBGene00012564	WBGene00020653
WBGene00012136	WBGene00044340
WBGene00002344	WBGene00015306
WBGene00006395	WBGene00022228
WBGene00004128	WBGene00007641
WBGene00004348	WBGene00007571
WBGene00022248	WBGene00022530
WBGene00022769	WBGene00007597
WBGene00021831	WBGene00012102
WBGene00021316	WBGene00007209
WBGene00001401	WBGene00009670
WBGene00006430	WBGene00007631
WBGene00019305	WBGene00022541
WBGene00000566	WBGene00013475
WBGene00005648	WBGene00008272
WBGene00022360	WBGene00019216
WBGene00000883	WBGene00009308
WBGene00018599	WBGene00008935
WBGene00000378	WBGene00021447
WBGene00011480	WBGene00007361
WBGene00010369	WBGene00014154
WBGene00185048	WBGene00007381
WBGene00003067	WBGene00021001
WBGene00013040	WBGene00021110
WBGene00002981	WBGene00044979
WBGene00013733	WBGene00009646
WBGene00017291	WBGene00015241
WBGene00014111	WBGene00010596
WBGene00003943	WBGene00019586
WBGene00009289	WBGene00235294
WBGene00007501	WBGene00014085
WBGene00004506	WBGene00009502
WBGene00255596	WBGene00013186
WBGene00009981	WBGene00015992
WBGene00022277	WBGene00194816
WBGene00020110	WBGene00043053
WBGene00007312	WBGene00014225
WBGene00009052	WBGene00021007
WBGene00016019	WBGene00044333
WBGene00007757	WBGene00020380
WBGene00012034	WBGene00002227
WBGene00195151	WBGene00017312
WBGene00001019	WBGene00022700
WBGene00010418	WBGene00018098
WBGene00000567	WBGene00010544
WBGene00001972	WBGene00020116
WBGene00012998	WBGene00017870
WBGene00013267	WBGene00016013
WBGene00001130	WBGene00235106
WBGene00019296	WBGene00008950
WBGene00001160	WBGene00019405
WBGene00004317	WBGene00206536
WBGene00009384	WBGene00011467
WBGene00001258	WBGene00219282
WBGene00015098	WBGene00008650
WBGene00002074	WBGene00195178
WBGene00010450	WBGene00235290
WBGene00003960	WBGene00006106
WBGene00022864	WBGene00013457
WBGene00021867	WBGene00001242
WBGene00010805	WBGene00020468
WBGene00001579	WBGene00021016
WBGene00003827	WBGene00077782
WBGene00010131	WBGene00007331
WBGene00016390	WBGene00045036
WBGene00015476	WBGene00012689
WBGene00022410	WBGene00022032
WBGene00021476	WBGene00017672
WBGene00012365	WBGene00010786
WBGene00015349	WBGene00009471
WBGene00010097	WBGene00009491
WBGene00021904	WBGene00009402
WBGene00018987	WBGene00020802
WBGene00001561	WBGene00018135
WBGene00012643	WBGene00014180
WBGene00021514	WBGene00016839
WBGene00004468	WBGene00018358
WBGene00016439	WBGene00009416
WBGene00021715	WBGene00077548
WBGene00016144	WBGene00007639
WBGene00021444	WBGene00021373
WBGene00018863	WBGene00077576
WBGene00006220	WBGene00015093
WBGene00006738	WBGene00007307
WBGene00011634	WBGene00000771
WBGene00013167	WBGene00018394
WBGene00022087	WBGene00007699
WBGene00010303	WBGene00013886
WBGene00020508	WBGene00020531
WBGene00018341	WBGene00018196
WBGene00008053	WBGene00020202
WBGene00009547	WBGene00043998
WBGene00016862	WBGene00007538
WBGene00017768	WBGene00015516
WBGene00007047	WBGene00008141
WBGene00013249	WBGene00006665
WBGene00015460	WBGene00009758
WBGene00001601	WBGene00045484
WBGene00008419	WBGene00016949
WBGene00014221	WBGene00000986
WBGene00010624	WBGene00018124
WBGene00015204	WBGene00016581
WBGene00003887	WBGene00014201
WBGene00012471	WBGene00019119
WBGene00016002	WBGene00021819
WBGene00001045	WBGene00007740
WBGene00002980	WBGene00044042
WBGene00022335	WBGene00017179
WBGene00013878	WBGene00020526
WBGene00021923	WBGene00017802
WBGene00011440	WBGene00018410
WBGene00015555	WBGene00013279
WBGene00000095	WBGene00022752
WBGene00011335	WBGene00020550
WBGene00012208	WBGene00004165
WBGene00010006	WBGene00012046
WBGene00016418	WBGene00009473
WBGene00012550	WBGene00020372
WBGene00006414	WBGene00044057
WBGene00022126	WBGene00017817
WBGene00002783	WBGene00003096
WBGene00017999	WBGene00013524
WBGene00004085	WBGene00015422
WBGene00000732	WBGene00004084
WBGene00021026	WBGene00016312
WBGene00002223	WBGene00022634
WBGene00006889	WBGene00015931
WBGene00007201	WBGene00022261
WBGene00044894	WBGene00009611
WBGene00077701	WBGene00044298
WBGene00006961	WBGene00011790
WBGene00022131	WBGene00013192
WBGene00008131	WBGene00008347
WBGene00006751	WBGene00018745
WBGene00021739	WBGene00017114
WBGene00012059	WBGene00012012
WBGene00011605	WBGene00006928
WBGene00003826	WBGene00009401
WBGene00014613	WBGene00013036
WBGene00020047	WBGene00022641
WBGene00006709	WBGene00021608
WBGene00000184	WBGene00009893
WBGene00002077	WBGene00013107
WBGene00004187	WBGene00022090
WBGene00022738	WBGene00009185
WBGene00013017	WBGene00018001
WBGene00016411	WBGene00002204
WBGene00011735	WBGene00015869
WBGene00012463	WBGene00010181
WBGene00017241	WBGene00045468
WBGene00001840	WBGene00017271
WBGene00012885	WBGene00008811
WBGene00016508	WBGene00017815
WBGene00011857	WBGene00021967
WBGene00008430	WBGene00013590
WBGene00009008	WBGene00020416
WBGene00044321	WBGene00010014
WBGene00016022	WBGene00016429
WBGene00019030	WBGene00189952
WBGene00018270	WBGene00015287
WBGene00015642	WBGene00019507
WBGene00000195	WBGene00007563
WBGene00001744	WBGene00020985
WBGene00017273	WBGene00019081
WBGene00020112	WBGene00007382
WBGene00011481	WBGene00010296
WBGene00020839	WBGene00009039
WBGene00004271	WBGene00008340
WBGene00015940	WBGene00016946
WBGene00013109	WBGene00007239
WBGene00010732	WBGene00020627
WBGene00013266	WBGene00013775
WBGene00015780	WBGene00013310
WBGene00004947	WBGene00013194
WBGene00017952	WBGene00020973
WBGene00044310	WBGene00044122
WBGene00020710	WBGene00194711
WBGene00000380	WBGene00050916
WBGene00019274	WBGene00016950
WBGene00008008	WBGene00206357
WBGene00004705	WBGene00044805
WBGene00020687	WBGene00010327
WBGene00007514	WBGene00000013
WBGene00021646	WBGene00016730
WBGene00014955	WBGene00044476
WBGene00022021	WBGene00005013
WBGene00008398	WBGene00012138
WBGene00018703	WBGene00019818
WBGene00007564	WBGene00001399
WBGene00011759	WBGene00001693
WBGene00011737	WBGene00008508
WBGene00004400	WBGene00022778
WBGene00019167	WBGene00017172
WBGene00007235	WBGene00006449
WBGene00015852	WBGene00018500
WBGene00004201	WBGene00235288
WBGene00006726	WBGene00018505
WBGene00010075	WBGene00019949
WBGene00000938	WBGene00016825
WBGene00016121	WBGene00015331
WBGene00018181	WBGene00016085
WBGene00020970	WBGene00045306
WBGene00011323	WBGene00020898
WBGene00012697	WBGene00013810
WBGene00021507	WBGene00013304
WBGene00017349	WBGene00194839
WBGene00011333	WBGene00022689
WBGene00044420	WBGene00012191
WBGene00020314	WBGene00018471
WBGene00009128	WBGene00016843
WBGene00004167	WBGene00011910
WBGene00020273	WBGene00007415
WBGene00008078	WBGene00050940
WBGene00016335	WBGene00004455
WBGene00021076	WBGene00009605
WBGene00021088	WBGene00012809
WBGene00014215	WBGene00194678
WBGene00002273	WBGene00019810
WBGene00021811	WBGene00206358
WBGene00018538	WBGene00010991
WBGene00011734	WBGene00016800
WBGene00004152	WBGene00022542
WBGene00013015	WBGene00019165
WBGene00019629	WBGene00002208
WBGene00019341	WBGene00018359
WBGene00015817	WBGene00002206
WBGene00012192	WBGene00195010
WBGene00006823	WBGene00019626
WBGene00000836	WBGene00010460
WBGene00022367	WBGene00021471
WBGene00022390	WBGene00018498
WBGene00019215	WBGene00022876
WBGene00019831	WBGene00016953
WBGene00003950	WBGene00011486
WBGene00011248	WBGene00010547
WBGene00009374	WBGene00268190
WBGene00020658	WBGene00012547
WBGene00017321	WBGene00000019
WBGene00022055	WBGene00003906
WBGene00010094	WBGene00011297
WBGene00002057	WBGene00015855
WBGene00016435	WBGene00016361
WBGene00022610	WBGene00012761
WBGene00010193	WBGene00010712
WBGene00013200	WBGene00019950
WBGene00016142	WBGene00019755
WBGene00004881	WBGene00015500
WBGene00004744	WBGene00010876
WBGene00006383	WBGene00044347
WBGene00001660	WBGene00016211
WBGene00010677	WBGene00000821
WBGene00044344	WBGene00007248
WBGene00021932	WBGene00020042
WBGene00015975	WBGene00008007
WBGene00007027	WBGene00020282
WBGene00011944	WBGene00014813
WBGene00010783	WBGene00013290
WBGene00004205	WBGene00021858
WBGene00008206	WBGene00020686
WBGene00007675	WBGene00019080
WBGene00004886	WBGene00012219
WBGene00004314	WBGene00009708
WBGene00018961	WBGene00019568
WBGene00011965	WBGene00018178
WBGene00004356	WBGene00007863
WBGene00013925	WBGene00019459
WBGene00020566	WBGene00012345
WBGene00022776	WBGene00044205
WBGene00013248	WBGene00012189
WBGene00007065	WBGene00002120
WBGene00019787	WBGene00019084
WBGene00004728	WBGene00021288
WBGene00021843	WBGene00009250
WBGene00020209	WBGene00010672
WBGene00004166	WBGene00044300
WBGene00013247	WBGene00020984
WBGene00021209	WBGene00021006
WBGene00022865	WBGene00017700
WBGene00009772	WBGene00044384
WBGene00018017	WBGene00020904
WBGene00022456	WBGene00019062
WBGene00003368	WBGene00018563
WBGene00013803	WBGene00010324
WBGene00021208	WBGene00011133
WBGene00016524	WBGene00020966
WBGene00009793	WBGene00015690
WBGene00008120	WBGene00016356
WBGene00017385	WBGene00022140
WBGene00004101	WBGene00010679
WBGene00016123	WBGene00013811
WBGene00003603	WBGene00010035
WBGene00000138	WBGene00013198
WBGene00000969	WBGene00015004
WBGene00012370	WBGene00021585
WBGene00019871	WBGene00007986
WBGene00022227	WBGene00008660
WBGene00021855	WBGene00008299
WBGene00004043	WBGene00022385
WBGene00005662	WBGene00008854
WBGene00013735	WBGene00020580
WBGene00018240	WBGene00014229
WBGene00008444	WBGene00017678
WBGene00018960	WBGene00020289
WBGene00021818	WBGene00235383
WBGene00011240	WBGene00044177
WBGene00000057	WBGene00007735
WBGene00000122	WBGene00235280
WBGene00003196	WBGene00018065
WBGene00009443	WBGene00014062
WBGene00021545	WBGene00007224
WBGene00044233	WBGene00014127
WBGene00009234	WBGene00020177
WBGene00006843	WBGene00019024
WBGene00010304	WBGene00022596
WBGene00007124	WBGene00022632
WBGene00007784	WBGene00004964
WBGene00022350	WBGene00021298
WBGene00012562	WBGene00012855
WBGene00010128	WBGene00012627
WBGene00008576	WBGene00009641
WBGene00022365	WBGene00017756
WBGene00010909	WBGene00013979
WBGene00020383	WBGene00012307
WBGene00008379	WBGene00006553
WBGene00013236	WBGene00006929
WBGene00007991	WBGene00007693
WBGene00012576	WBGene00010241
WBGene00021327	WBGene00022289
WBGene00010911	WBGene00010728
WBGene00006448	WBGene00007633
WBGene00015330	WBGene00012912
WBGene00001754	WBGene00015230
WBGene00020234	WBGene00007249
WBGene00015641	WBGene00013776
WBGene00017981	WBGene00045067
WBGene00018848	WBGene00008106
WBGene00018419	WBGene00002095
WBGene00010013	WBGene00017737
WBGene00004920	WBGene00016577
WBGene00013082	WBGene00014197
WBGene00002001	WBGene00011200
WBGene00000276	WBGene00022890
WBGene00017997	WBGene00012924
WBGene00002694	WBGene00015997
WBGene00022402	WBGene00016462
WBGene00008130	WBGene00015229
WBGene00016622	WBGene00022705
WBGene00009098	WBGene00020730
WBGene00018160	WBGene00009492
WBGene00006724	WBGene00007572
WBGene00003025	WBGene00019086
WBGene00018431	WBGene00011748
WBGene00019884	WBGene00020978
WBGene00012718	WBGene00007222
WBGene00022286	WBGene00009616
WBGene00007454	WBGene00013449
WBGene00003636	WBGene00013978
WBGene00022301	WBGene00017833
WBGene00014222	WBGene00018752
WBGene00007009	WBGene00022507
WBGene00020113	WBGene00015522
WBGene00022426	WBGene00013801
WBGene00011730	WBGene00016052
WBGene00014916	WBGene00009075
WBGene00021563	WBGene00014156
WBGene00016249	WBGene00006409
WBGene00023401	WBGene00017955
WBGene00010887	WBGene00018318
WBGene00008133	WBGene00011241
WBGene00020389	WBGene00007700
WBGene00004378	WBGene00012010
WBGene00007554	WBGene00017026
WBGene00007718	WBGene00007489
WBGene00004106	WBGene00235341
WBGene00019645	WBGene00021010
WBGene00020718	WBGene00015917
WBGene00017620	WBGene00017902
WBGene00007900	WBGene00194653
WBGene00016790	WBGene00019785
WBGene00017735	WBGene00020370
WBGene00015640	WBGene00002193
WBGene00009322	WBGene00016389
WBGene00010908	WBGene00009458
WBGene00012019	WBGene00012169
WBGene00044789	WBGene00012925
WBGene00016147	WBGene00008423
WBGene00003901	WBGene00012172
WBGene00002363	WBGene00015467
WBGene00006729	WBGene00000731
WBGene00004774	WBGene00010920
WBGene00008688	WBGene00013656
WBGene00000540	WBGene00044243
WBGene00004361	WBGene00044018
WBGene00021549	WBGene00019473
WBGene00007194	WBGene00017853
WBGene00012013	WBGene00050974
WBGene00189958	WBGene00023519
WBGene00008599	WBGene00014179
WBGene00007207	WBGene00007306
WBGene00023421	WBGene00018163
WBGene00019140	WBGene00017881
WBGene00021753	WBGene00077522
WBGene00016392	WBGene00012294
WBGene00003928	WBGene00016512
WBGene00002804	WBGene00017977
WBGene00006829	WBGene00008829
WBGene00018398	WBGene00014174
WBGene00004458	WBGene00021287
WBGene00022401	WBGene00015629
WBGene00007237	WBGene00019356
WBGene00005015	WBGene00013879
WBGene00004088	WBGene00010906
WBGene00006715	WBGene00018839
WBGene00008951	WBGene00006719
WBGene00021004	WBGene00018158
WBGene00014023	WBGene00018926
WBGene00021704	WBGene00004962
WBGene00010550	WBGene00007335
WBGene00020190	WBGene00012642
WBGene00015647	WBGene00016183
WBGene00219609	WBGene00009704
WBGene00012556	WBGene00016388
WBGene00006708	WBGene00010980
WBGene00006723	WBGene00010254
WBGene00006946	WBGene00021109
WBGene00019289	WBGene00008312
WBGene00011688	WBGene00021579
WBGene00008455	WBGene00008629
WBGene00021319	WBGene00000662
WBGene00000010	WBGene00013175
WBGene00050944	WBGene00001500
WBGene00004047	WBGene00009449
WBGene00015009	WBGene00022108
WBGene00008856	WBGene00022753
WBGene00012472	WBGene00018134
WBGene00004315	WBGene00015439
WBGene00015450	WBGene00013827
WBGene00000937	WBGene00019980
WBGene00020101	WBGene00008659
WBGene00008800	WBGene00008390
WBGene00002002	WBGene00206356
WBGene00010890	WBGene00016410
WBGene00016993	WBGene00021969
WBGene00017838	WBGene00008433
WBGene00010317	WBGene00016130
WBGene00014746	WBGene00044386
WBGene00004173	WBGene00011493
WBGene00021759	WBGene00050880
WBGene00012934	WBGene00194788
WBGene00000415	WBGene00015024
WBGene00000197	WBGene00013773
WBGene00004269	WBGene00008581
WBGene00018890	WBGene00014239
WBGene00013250	WBGene00249817
WBGene00001635	WBGene00017533
WBGene00007436	WBGene00015994
WBGene00006489	WBGene00022654
WBGene00021829	WBGene00015049
WBGene00016321	WBGene00016125
WBGene00019800	WBGene00020655
WBGene00010496	WBGene00235354
WBGene00007762	WBGene00050915
WBGene00021752	WBGene00016605
WBGene00011827	WBGene00016461
WBGene00021956	WBGene00018895
WBGene00006536	WBGene00013437
WBGene00007001	WBGene00001487
WBGene00015754	WBGene00008230
WBGene00021334	WBGene00175035
WBGene00016837	WBGene00021678
WBGene00001018	WBGene00006625
WBGene00012352	WBGene00012877
WBGene00004916	WBGene00018123
WBGene00012095	WBGene00219688
WBGene00017153	WBGene00015386
WBGene00014123	WBGene00009714
WBGene00014083	WBGene00017553
WBGene00010814	WBGene00018232
WBGene00019435	WBGene00010779
WBGene00018474	WBGene00010883
WBGene00013106	WBGene00007610
WBGene00022805	WBGene00012042
WBGene00013268	WBGene00008313
WBGene00021201	WBGene00010510
WBGene00011761	WBGene00015661
WBGene00001443	WBGene00023424
WBGene00007387	WBGene00019151
WBGene00006698	WBGene00011438
WBGene00009796	WBGene00016963
WBGene00000377	WBGene00009942
WBGene00010697	WBGene00044127
WBGene00013435	WBGene00014857
WBGene00023323	WBGene00022467
WBGene00006465	WBGene00001712
WBGene00009477	WBGene00013828
WBGene00007731	WBGene00018548
WBGene00010484	WBGene00022657
WBGene00011338	WBGene00017175
WBGene00001971	WBGene00012509
WBGene00021468	WBGene00015689
WBGene00008667	WBGene00022780
WBGene00016062	WBGene00009125
WBGene00006997	WBGene00018120
WBGene00017920	WBGene00007198
WBGene00021914	WBGene00012957
WBGene00004892	WBGene00015929
WBGene00015296	WBGene00008874
WBGene00022381	WBGene00017354
WBGene00019821	WBGene00016081
WBGene00004134	WBGene00020890
WBGene00016653	WBGene00011795
WBGene00009713	WBGene00008124
WBGene00010437	WBGene00020986
WBGene00012992	WBGene00013148
WBGene00016166	WBGene00020084
WBGene00010453	WBGene00017730
WBGene00009485	WBGene00008243
WBGene00007113	WBGene00016075
WBGene00011527	WBGene00013684
WBGene00009050	WBGene00017444
WBGene00015333	WBGene00008772
WBGene00016868	WBGene00015210
WBGene00021394	WBGene00012250
WBGene00001589	WBGene00022887
WBGene00011529	WBGene00003095
WBGene00000159	WBGene00020072
WBGene00014058	WBGene00018525
WBGene00020464	WBGene00017736
WBGene00008149	WBGene00018980
WBGene00009084	WBGene00013069
WBGene00004051	WBGene00018360
WBGene00004749	WBGene00009705
WBGene00000247	WBGene00009643
WBGene00000917	WBGene00013777
WBGene00018239	WBGene00077696
WBGene00012896	WBGene00021154
WBGene00017776	WBGene00010366
WBGene00022174	WBGene00022834
WBGene00016432	WBGene00012636
WBGene00016341	WBGene00010265
WBGene00014999	WBGene00007354
WBGene00001748	WBGene00017058
WBGene00016294	WBGene00017059
WBGene00006535	WBGene00018082
WBGene00018995	WBGene00016420
WBGene00001134	WBGene00021594
WBGene00003414	WBGene00022670
WBGene00001632	WBGene00009115
WBGene00012966	WBGene00012297
WBGene00021082	WBGene00021386
WBGene00018408	WBGene00020940
WBGene00000226	WBGene00011172
WBGene00008555	WBGene00016491
WBGene00021764	WBGene00017391
WBGene00011408	WBGene00044003
WBGene00011404	WBGene00044911
WBGene00021657	WBGene00013299
WBGene00022185	WBGene00016892
WBGene00000262	WBGene00009754
WBGene00011247	WBGene00009239
WBGene00050936	WBGene00013771
WBGene00011867	WBGene00018004
WBGene00021934	WBGene00015106
WBGene00016930	WBGene00009321
WBGene00004151	WBGene00009459
WBGene00004928	WBGene00011112
WBGene00012389	WBGene00012605
WBGene00022618	WBGene00011171
WBGene00009801	WBGene00004972
WBGene00013347	WBGene00018081
WBGene00015635	WBGene00017910
WBGene00003587	WBGene00022143
WBGene00016889	WBGene00013526
WBGene00018518	WBGene00077699
WBGene00015025	WBGene00020900
WBGene00018154	WBGene00012873
WBGene00000392	WBGene00010900
WBGene00002056	WBGene00012926
WBGene00022150	WBGene00077450
WBGene00018118	WBGene00006487
WBGene00022855	WBGene00044227
WBGene00018975	WBGene00007478
WBGene00004273	WBGene00011777
WBGene00012317	WBGene00016217
WBGene00020709	WBGene00012174
WBGene00013301	WBGene00021908
WBGene00020968	WBGene00022621
WBGene00013579	WBGene00000675
WBGene00018781	WBGene00044684
WBGene00007602	WBGene00016168
WBGene00004459	WBGene00010271
WBGene00019544	WBGene00013473
WBGene00019823	WBGene00044501
WBGene00019323	WBGene00013521
WBGene00011344	WBGene00012207
WBGene00009880	WBGene00020353
WBGene00004897	WBGene00017112
WBGene00018269	WBGene00013809
WBGene00011281	WBGene00008651
WBGene00022372	WBGene00010155
WBGene00000369	WBGene00019461
WBGene00022052	WBGene00013190
WBGene00007586	WBGene00012302
WBGene00010475	WBGene00003456
WBGene00008502	WBGene00044180
WBGene00007760	WBGene00017673
WBGene00015494	WBGene00018528
WBGene00012997	WBGene00012946
WBGene00021902	WBGene00011669
WBGene00015743	WBGene00012827
WBGene00008458	WBGene00017975
WBGene00001043	WBGene00007777
WBGene00020796	WBGene00022650
WBGene00022393	WBGene00015982
WBGene00010892	WBGene00000009
WBGene00000841	WBGene00235254
WBGene00020595	WBGene00013296
WBGene00021239	WBGene00007503
WBGene00009336	WBGene00013138
WBGene00004064	WBGene00014223
WBGene00012954	WBGene00023490
WBGene00022190	WBGene00007082
WBGene00016505	WBGene00020840
WBGene00014227	WBGene00022064
WBGene00235348	WBGene00044674
WBGene00001028	WBGene00015369
WBGene00004060	WBGene00001839
WBGene00016129	WBGene00017555
WBGene00007482	WBGene00008074
WBGene00001166	WBGene00007763
WBGene00021046	WBGene00044388
WBGene00007026	WBGene00013085
WBGene00010700	WBGene00021885
WBGene00007766	WBGene00014082
WBGene00008990	WBGene00022928
WBGene00020995	WBGene00016587
WBGene00021924	WBGene00016053
WBGene00021400	WBGene00011954
WBGene00018076	WBGene00016807
WBGene00002637	WBGene00013830
WBGene00020601	WBGene00011918
WBGene00017852	WBGene00003562
WBGene00015818	WBGene00012638
WBGene00000843	WBGene00014129
WBGene00018088	WBGene00022622
WBGene00010209	WBGene00022245
WBGene00021738	WBGene00010114
WBGene00011050	WBGene00018497
WBGene00015063	WBGene00019338
WBGene00006537	WBGene00012486
WBGene00016442	WBGene00007156
WBGene00010065	WBGene00016083
WBGene00009953	WBGene00013337
WBGene00007064	WBGene00004907
WBGene00010626	WBGene00018332
WBGene00000148	WBGene00011668
WBGene00012929	WBGene00016416
WBGene00014118	WBGene00044015
WBGene00019241	WBGene00015165
WBGene00015828	WBGene00011968
WBGene00011334	WBGene00008912
WBGene00004318	WBGene00011088
WBGene00000223	WBGene00016320
WBGene00013204	WBGene00044616
WBGene00194707	WBGene00044005
WBGene00003062	WBGene00007964
WBGene00008781	WBGene00004965
WBGene00014258	WBGene00009759
WBGene00000235	WBGene00004909
WBGene00000532	WBGene00044741
WBGene00010260	WBGene00007305
WBGene00010724	WBGene00195072
WBGene00008429	WBGene00021358
WBGene00022118	WBGene00044529
WBGene00013728	WBGene00009413
WBGene00019877	WBGene00002092
WBGene00001080	WBGene00194850
WBGene00022152	WBGene00008649
WBGene00008000	WBGene00021537
WBGene00022646	WBGene00011120
WBGene00001021	WBGene00022288
WBGene00004284	WBGene00009550
WBGene00007577	WBGene00235300
WBGene00003475	WBGene00206363
WBGene00009264	WBGene00016707
WBGene00009177	WBGene00019530
WBGene00008480	WBGene00011466
WBGene00004089	WBGene00019260
WBGene00011980	WBGene00009213
WBGene00022117	WBGene00015988
WBGene00008275	WBGene00019531
WBGene00017268	WBGene00013701
WBGene00020183	WBGene00022761
WBGene00004276	WBGene00194697
WBGene00018904	WBGene00007457
WBGene00001034	WBGene00019587
WBGene00011941	WBGene00009702
WBGene00015355	WBGene00004904
WBGene00021560	WBGene00016327
WBGene00000499	WBGene00021880
WBGene00007107	WBGene00015051
WBGene00007101	WBGene00195147
WBGene00016406	WBGene00013887
WBGene00013243	WBGene00219326
WBGene00013213	WBGene00008871
WBGene00006785	WBGene00018336
WBGene00022579	WBGene00004973
WBGene00015161	WBGene00015696
WBGene00007826	WBGene00020414
WBGene00015941	WBGene00022707
WBGene00013260	WBGene00017718
WBGene00000390	WBGene00017484
WBGene00015943	WBGene00017875
WBGene00001048	WBGene00011401
WBGene00001596	WBGene00016891
WBGene00018814	WBGene00014660
WBGene00017037	WBGene00009429
WBGene00013460	WBGene00010829
WBGene00004698	WBGene00005949
WBGene00019598	WBGene00013614
WBGene00008339	WBGene00008259
WBGene00017435	WBGene00011984
WBGene00019792	WBGene00013883
WBGene00006734	WBGene00013523
WBGene00021683	WBGene00000108
WBGene00010990	WBGene00009016
WBGene00010905	WBGene00014007
WBGene00001562	WBGene00010651
WBGene00000543	WBGene00018792
WBGene00010615	WBGene00020905
WBGene00018403	WBGene00017441
WBGene00012951	WBGene00008125
WBGene00015099	WBGene00010611
WBGene00008169	WBGene00015944
WBGene00020339	WBGene00011173
WBGene00021063	WBGene00017151
WBGene00021743	WBGene00007081
WBGene00007090	WBGene00022699
WBGene00012143	WBGene00009738
WBGene00013373	WBGene00001603
WBGene00004032	WBGene00011621
WBGene00011758	WBGene00012937
WBGene00010891	WBGene00015908
WBGene00018152	WBGene00015032
WBGene00003818	WBGene00050881
WBGene00002219	WBGene00011378
WBGene00016591	WBGene00021968
WBGene00007681	WBGene00015614
WBGene00011849	WBGene00000544
WBGene00004753	WBGene00008154
WBGene00004322	WBGene00019255
WBGene00007907	WBGene00018019
WBGene00206380	WBGene00015089
WBGene00012735	WBGene00006509
WBGene00021854	WBGene00015497
WBGene00009575	WBGene00012223
WBGene00003221	WBGene00007060
WBGene00007698	WBGene00019431
WBGene00013532	WBGene00194664
WBGene00007615	WBGene00017922
WBGene00007922	WBGene00017384
WBGene00220019	WBGene00015084
WBGene00013738	WBGene00008097
WBGene00003041	WBGene00010289
WBGene00012149	WBGene00012087
WBGene00003821	WBGene00012741
WBGene00017829	WBGene00007274
WBGene00016277	WBGene00020913
WBGene00004404	WBGene00017055
WBGene00007581	WBGene00194700
WBGene00009112	WBGene00020713
WBGene00004759	WBGene00019372
WBGene00010140	WBGene00007455
WBGene00012961	WBGene00219705
WBGene00000366	WBGene00016441
WBGene00013258	WBGene00022709
WBGene00016608	WBGene00010869
WBGene00010231	WBGene00008754
WBGene00001234	WBGene00007792
WBGene00009851	WBGene00020977
WBGene00020629	WBGene00008541
WBGene00010427	WBGene00020635
WBGene00017830	WBGene00086554
WBGene00000865	WBGene00013953
WBGene00012273	WBGene00010246
WBGene00014697	WBGene00017731
WBGene00001329	WBGene00016358
WBGene00017126	WBGene00077519
WBGene00016261	WBGene00018068
WBGene00004503	WBGene00014104
WBGene00011972	WBGene00010933
WBGene00009121	WBGene00022008
WBGene00012483	WBGene00016753
WBGene00018317	WBGene00022298
WBGene00012144	WBGene00005012
WBGene00002143	WBGene00009463
WBGene00003172	WBGene00011114
WBGene00014203	WBGene00022498
WBGene00020957	WBGene00016161
WBGene00003952	WBGene00012180
WBGene00019786	WBGene00013951
WBGene00021810	WBGene00011900
WBGene00021899	WBGene00016742
WBGene00007087	WBGene00018253
WBGene00194852	WBGene00001387
WBGene00009211	WBGene00008333
WBGene00011071	WBGene00044633
WBGene00019836	WBGene00012357
WBGene00022054	WBGene00006049
WBGene00009004	WBGene00012831
WBGene00018900	WBGene00010603
WBGene00013259	WBGene00009028
WBGene00021765	WBGene00012296
WBGene00008409	WBGene00000557
WBGene00003669	WBGene00015891
WBGene00004090	WBGene00014121
WBGene00001090	WBGene00007791
WBGene00019153	WBGene00010136
WBGene00019888	WBGene00010058
WBGene00003798	WBGene00009810
WBGene00001020	WBGene00050956
WBGene00016162	WBGene00008137
WBGene00002845	WBGene00003163
WBGene00000204	WBGene00014168
WBGene00021149	WBGene00044574
WBGene00020246	WBGene00015193
WBGene00219826	WBGene00006044
WBGene00021771	WBGene00008498
WBGene00013252	WBGene00011499
WBGene00003923	WBGene00008063
WBGene00015157	WBGene00015558
WBGene00003925	WBGene00017594
WBGene00021475	WBGene00018121
WBGene00000203	WBGene00001424
WBGene00011131	WBGene00016357
WBGene00020999	WBGene00021633
WBGene00000120	WBGene00011469
WBGene00044330	WBGene00007891
WBGene00018357	WBGene00009753
WBGene00012195	WBGene00008153
WBGene00007193	WBGene00000784
WBGene00001708	WBGene00020071
WBGene00001872	WBGene00016890
WBGene00010307	WBGene00012526
WBGene00015581	WBGene00018083
WBGene00002230	WBGene00011919
WBGene00019353	WBGene00008446
WBGene00010998	WBGene00012905
WBGene00004355	WBGene00006980
WBGene00020345	WBGene00009548
WBGene00012474	WBGene00045355
WBGene00022056	WBGene00007337
WBGene00000275	WBGene00017559
WBGene00007952	WBGene00018087
WBGene00007492	WBGene00008724
WBGene00077770	WBGene00045208
WBGene00020214	WBGene00022674
WBGene00000421	WBGene00021115
WBGene00008400	WBGene00019512
WBGene00004390	WBGene00194894
WBGene00004917	WBGene00021871
WBGene00015565	WBGene00013987
WBGene00020717	WBGene00012231
WBGene00016128	WBGene00004960
WBGene00000939	WBGene00023271
WBGene00006968	WBGene00013303
WBGene00012237	WBGene00019920
WBGene00003858	WBGene00008522
WBGene00017569	WBGene00077685
WBGene00018923	WBGene00007570
WBGene00013461	WBGene00016288
WBGene00008428	WBGene00020223
WBGene00022737	WBGene00045060
WBGene00012908	WBGene00015244
WBGene00003898	WBGene00016877
WBGene00015162	WBGene00044763
WBGene00017799	WBGene00018301
WBGene00012497	WBGene00011364
WBGene00015208	WBGene00020191
WBGene00004464	WBGene00007778
WBGene00012696	WBGene00020659
WBGene00003785	WBGene00011491
WBGene00004185	WBGene00009269
WBGene00014080	WBGene00194787
WBGene00013014	WBGene00013872
WBGene00001678	WBGene00012871
WBGene00022851	WBGene00012781
WBGene00000550	WBGene00019973
WBGene00019838	WBGene00013657
WBGene00004248	WBGene00012199
WBGene00018776	WBGene00019335
WBGene00016159	WBGene00014029
WBGene00044666	WBGene00010046
WBGene00007706	WBGene00016054
WBGene00006359	WBGene00077569
WBGene00010295	WBGene00022006
WBGene00004504	WBGene00020990
WBGene00010844	WBGene00018119
WBGene00007637	WBGene00015094
WBGene00044107	WBGene00021878
WBGene00016702	WBGene00206464
WBGene00001284	WBGene00020708
WBGene00020705	WBGene00011478
WBGene00012740	WBGene00000788
WBGene00001496	WBGene00012849
WBGene00008528	WBGene00010247
WBGene00003077	WBGene00009755
WBGene00018793	WBGene00016957
WBGene00019535	WBGene00020265
WBGene00010595	WBGene00016177
WBGene00007890	WBGene00000820
WBGene00009290	WBGene00015627
WBGene00022382	WBGene00007448
WBGene00017347	WBGene00019135
WBGene00009452	WBGene00000749
WBGene00007640	WBGene00003094
WBGene00004140	WBGene00010612
WBGene00018787	WBGene00021256
WBGene00004752	WBGene00022155
WBGene00043705	WBGene00019063
WBGene00022273	WBGene00022039
WBGene00017855	WBGene00009787
WBGene00017456	WBGene00013854
WBGene00001776	WBGene00007244
WBGene00016460	WBGene00022617
WBGene00004029	WBGene00015889
WBGene00015091	WBGene00235343
WBGene00006373	WBGene00007241
WBGene00001214	WBGene00010466
WBGene00012864	WBGene00018885
WBGene00004203	WBGene00007714
WBGene00012111	WBGene00013318
WBGene00002055	WBGene00016954
WBGene00012806	WBGene00000513
WBGene00021277	WBGene00021381
WBGene00003001	WBGene00045252
WBGene00001574	WBGene00206368
WBGene00003040	WBGene00219208
WBGene00010922	WBGene00007733
WBGene00008364	WBGene00003457
WBGene00011224	WBGene00010486
WBGene00020935	WBGene00021113
WBGene00020920	WBGene00189956
WBGene00001088	WBGene00011351
WBGene00001688	WBGene00019843
WBGene00020398	WBGene00020019
WBGene00014938	WBGene00022751
WBGene00000464	WBGene00022849
WBGene00001095	WBGene00017325
WBGene00004075	WBGene00003469
WBGene00003079	WBGene00004976
WBGene00007025	WBGene00019972
WBGene00019221	WBGene00018122
WBGene00012646	WBGene00017691
WBGene00007202	WBGene00012747
WBGene00007088	WBGene00010082
WBGene00022785	WBGene00013988
WBGene00016206	WBGene00008306
WBGene00004723	WBGene00018343
WBGene00013021	WBGene00022706
WBGene00002052	WBGene00009110
WBGene00013193	WBGene00009344
WBGene00017275	WBGene00019654
WBGene00021826	WBGene00015820
WBGene00004105	WBGene00009238
WBGene00008225	WBGene00007605
WBGene00007906	WBGene00050896
WBGene00003927	WBGene00006272
WBGene00004502	WBGene00020400
WBGene00011230	WBGene00007613
WBGene00002080	WBGene00021214
WBGene00004386	WBGene00013999
WBGene00020600	WBGene00009941
WBGene00006491	WBGene00019303
WBGene00021515	WBGene00016061
WBGene00010625	WBGene00013710
WBGene00006460	WBGene00007793
WBGene00014672	WBGene00018347
WBGene00019465	WBGene00220259
WBGene00022309	WBGene00014128
WBGene00017767	WBGene00019020
WBGene00004732	WBGene00010874
WBGene00020156	WBGene00003055
WBGene00012950	WBGene00012582
WBGene00021938	WBGene00010719
WBGene00021171	WBGene00008027
WBGene00017144	WBGene00013070
WBGene00015567	WBGene00012115
WBGene00015658	WBGene00044261
WBGene00018836	WBGene00010487
WBGene00013344	WBGene00019409
WBGene00010286	WBGene00019619
WBGene00022853	WBGene00016181
WBGene00206459	WBGene00006624
WBGene00018729	WBGene00023395
WBGene00002256	WBGene00195160
WBGene00000222	WBGene00017542
WBGene00010479	WBGene00015417
WBGene00018735	WBGene00003662
WBGene00022369	WBGene00011749
WBGene00044061	WBGene00009101
WBGene00016981	WBGene00008341
WBGene00022531	WBGene00020105
WBGene00007720	WBGene00022799
WBGene00017284	WBGene00019917
WBGene00010459	WBGene00044492
WBGene00044779	WBGene00016595
WBGene00019822	WBGene00219299
WBGene00021597	WBGene00004899
WBGene00001365	WBGene00012784
WBGene00019808	WBGene00019783
WBGene00016582	WBGene00004987
WBGene00021692	WBGene00010381
WBGene00004919	WBGene00009520
WBGene00007736	WBGene00020315
WBGene00000891	WBGene00015034
WBGene00020095	WBGene00020987
WBGene00015282	WBGene00018851
WBGene00013006	WBGene00000786
WBGene00011599	WBGene00008235
WBGene00015813	WBGene00010123
WBGene00013189	WBGene00003467
WBGene00002075	WBGene00045493
WBGene00020467	WBGene00009390
WBGene00013212	WBGene00018930
WBGene00004878	WBGene00017647
WBGene00011959	WBGene00008731
WBGene00235385	WBGene00021135
WBGene00018658	WBGene00019406
WBGene00009691	WBGene00020675
WBGene00012995	WBGene00016040
WBGene00008775	WBGene00015424
WBGene00016757	WBGene00013480
WBGene00020819	WBGene00019015
WBGene00008848	WBGene00012859
WBGene00008948	WBGene00019997
WBGene00018238	WBGene00010474
WBGene00000854	WBGene00022927
WBGene00012342	WBGene00022162
WBGene00013965	WBGene00007159
WBGene00015352	WBGene00185097
WBGene00020742	WBGene00007925
WBGene00008119	WBGene00009948
WBGene00019199	WBGene00007794
WBGene00021276	WBGene00009824
WBGene00000889	WBGene00003449
WBGene00009180	WBGene00000966
WBGene00012719	WBGene00015890
WBGene00003034	WBGene00017060
WBGene00003926	WBGene00021786
WBGene00013845	WBGene00077682
WBGene00004505	WBGene00014042
WBGene00235256	WBGene00019580
WBGene00021887	WBGene00004969
WBGene00010435	WBGene00012177
WBGene00219678	WBGene00017329
WBGene00014015	WBGene00007601
WBGene00008492	WBGene00017679
WBGene00006702	WBGene00194821
WBGene00005009	WBGene00019430
WBGene00010663	WBGene00012404
WBGene00008681	WBGene00020419
WBGene00011740	WBGene00010091
WBGene00021745	WBGene00008529
WBGene00000533	WBGene00010216
WBGene00007135	WBGene00008550
WBGene00007704	WBGene00011911
WBGene00007585	WBGene00019561
WBGene00009842	WBGene00020860
WBGene00004510	WBGene00021586
WBGene00000208	WBGene00008511
WBGene00001162	WBGene00000546
WBGene00010028	WBGene00018507
WBGene00022113	WBGene00009232
WBGene00018362	WBGene00020128
WBGene00007588	WBGene00045180
WBGene00013354	WBGene00236808
WBGene00003967	WBGene00010426
WBGene00017303	WBGene00013142
WBGene00019129	WBGene00007795
WBGene00021959	WBGene00018296
WBGene00013853	WBGene00000620
WBGene00021009	WBGene00018174
WBGene00000892	WBGene00013087
WBGene00014078	WBGene00021428
WBGene00006566	WBGene00005040
WBGene00009204	WBGene00007080
WBGene00004296	WBGene00012656
WBGene00235381	WBGene00016872
WBGene00015809	WBGene00020187
WBGene00004304	WBGene00017703
WBGene00003815	WBGene00011026
WBGene00022718	WBGene00009962
WBGene00020725	WBGene00015937
WBGene00018208	WBGene00194647
WBGene00003583	WBGene00194935
WBGene00021058	WBGene00012491
WBGene00017797	WBGene00011973
WBGene00015126	WBGene00015950
WBGene00003621	WBGene00016003
WBGene00021906	WBGene00020661
WBGene00022121	WBGene00021005
WBGene00013980	WBGene00007320
WBGene00006499	WBGene00008899
WBGene00007114	WBGene00006926
WBGene00016384	WBGene00001690
WBGene00020604	WBGene00017267
WBGene00013269	WBGene00003424
WBGene00012566	WBGene00000673
WBGene00017482	WBGene00010692
WBGene00003605	WBGene00009457
WBGene00016750	WBGene00009722
WBGene00013756	WBGene00016111
WBGene00016808	WBGene00011214
WBGene00019259	WBGene00016440
WBGene00010941	WBGene00044895
WBGene00016793	WBGene00007584
WBGene00002986	WBGene00020313
WBGene00017340	WBGene00009129
WBGene00012663	WBGene00011733
WBGene00004377	WBGene00013556
WBGene00011051	WBGene00003438
WBGene00003078	WBGene00007937
WBGene00004905	WBGene00013165
WBGene00011054	WBGene00171479
WBGene00010279	WBGene00012786
WBGene00008767	WBGene00014240
WBGene00017831	WBGene00219619
WBGene00015251	WBGene00010574
WBGene00016438	WBGene00010684
WBGene00001999	WBGene00006930
WBGene00017311	WBGene00007632
WBGene00017800	WBGene00194864
WBGene00020738	WBGene00009377
WBGene00015425	WBGene00011753
WBGene00012234	WBGene00018268
WBGene00003992	WBGene00044988
WBGene00006061	WBGene00011244
WBGene00194812	WBGene00219444
WBGene00001509	WBGene00219460
WBGene00012756	WBGene00003435
WBGene00018872	WBGene00014116
WBGene00006366	WBGene00009895
WBGene00021518	WBGene00015688
WBGene00003953	WBGene00219655
WBGene00010581	WBGene00009271
WBGene00019004	WBGene00017231
WBGene00020475	WBGene00011203
WBGene00003045	WBGene00016414
WBGene00004460	WBGene00021875
WBGene00015485	WBGene00219876
WBGene00017074	WBGene00014698
WBGene00007623	WBGene00000716
WBGene00021555	WBGene00016797
WBGene00008774	WBGene00009589
WBGene00016167	WBGene00018773
WBGene00004768	WBGene00009230
WBGene00022059	WBGene00012595
WBGene00010113	WBGene00015345
WBGene00000274	WBGene00013905
WBGene00001564	WBGene00009938
WBGene00013151	WBGene00016137
WBGene00006397	WBGene00008954
WBGene00000426	WBGene00012549
WBGene00013218	WBGene00220215
WBGene00004323	WBGene00206474
WBGene00010545	WBGene00015298
WBGene00003922	WBGene00009695
WBGene00008238	WBGene00020377
WBGene00015702	WBGene00010833
WBGene00000236	WBGene00009597
WBGene00002717	WBGene00016612
WBGene00021474	WBGene00015479
WBGene00000990	WBGene00021137
WBGene00004782	WBGene00021787
WBGene00001425	WBGene00014169
WBGene00012943	WBGene00011721
WBGene00003392	WBGene00008216
WBGene00004463	WBGene00018488
WBGene00001358	WBGene00021398
WBGene00009559	WBGene00016680
WBGene00011409	WBGene00000684
WBGene00018700	WBGene00010189
WBGene00007024	WBGene00005523
WBGene00003507	WBGene00013700
WBGene00016623	WBGene00219296
WBGene00022019	WBGene00016541
WBGene00017778	WBGene00009681
WBGene00017812	WBGene00219236
WBGene00000200	WBGene00019029
WBGene00007043	WBGene00194785
WBGene00016244	WBGene00015907
WBGene00019300	WBGene00003442
WBGene00013302	WBGene00003511
WBGene00013441	WBGene00011107
WBGene00012977	WBGene00013858
WBGene00015591	WBGene00001483
WBGene00006385	WBGene00021134
WBGene00017749	WBGene00019410
WBGene00015554	WBGene00015116
WBGene00012652	WBGene00021261
WBGene00007189	WBGene00003828
WBGene00004465	WBGene00219905
WBGene00017954	WBGene00013486
WBGene00013720	WBGene00043952
WBGene00009478	WBGene00015765
WBGene00009453	WBGene00194654
WBGene00000770	WBGene00008589
WBGene00019120	WBGene00016451
WBGene00012030	WBGene00007378
WBGene00009065	WBGene00001841
WBGene00014904	WBGene00013713
WBGene00016068	WBGene00009470
WBGene00019467	WBGene00009884
WBGene00003390	WBGene00010563
WBGene00016446	WBGene00003443
WBGene00019245	WBGene00011165
WBGene00009010	WBGene00044312
WBGene00013985	WBGene00015044
WBGene00004272	WBGene00009684
WBGene00015861	WBGene00019337
WBGene00013447	WBGene00010925
WBGene00009557	WBGene00015879
WBGene00006704	WBGene00000878
WBGene00003947	WBGene00009629
WBGene00000968	WBGene00009581
[truncated: 3,926 more rows]
